# Supplementary material for: Phylogenomics Yields New Insight Into Relationships Within Vernonieae (Asteraceae)
Source: Front Plant Sci. 2019 Oct 17;10:1224. doi: 10.3389/fpls.2019.01224 (PMC6843069; doi:10.3389/fpls.2019.01224)
Supplement: Supplementary Table 1 — Voucher list of taxa sampled in the study, containing collection data and first date of publication of each sequence. [file Table_1.xlsx]

## Sheet: voucher list
Subfamily	Tribe	Species Name	Authority	Location	Collector(s)	Collection #	Herbarium	Coll. Date	Sheet barcode or ID number	Published for the first time in
Cichorioideae	Vernonieae	Albertinia brasiliensis	Spreng.	Brazil: Bahia	Siniscalchi C.M.	466	SPF	2014-05-02	SPF00222754	Mandel et al. 2019
Cichorioideae	Vernonieae	Allocephalus gamolepis	J.Bringel, J.N.Nakaj. & H.Rob.	Brazil: Goiás	Bringel, J.	416	CEN	2008-03-31	CEN00075683	Mandel et al. 2019
Cichorioideae	Vernonieae	Baccharoides anthelmintica	(L.) Moench	Greenhouse grown from seed Ames 1281.1, 1960s	Mandel, J.R.	109	MEM	2014-05-23	n/a	Mandel et al. 2019
Cichorioideae	Vernonieae	Centrapalus pauciflorus	(Willd.) H. Rob.	Greenhouse grown seed, USDA, PI 312852	Mandel J.R.	104	US	2013-12-03	US 1908836	Mandel et al. 2014
Cichorioideae	Vernonieae	Centratherum punctatum	Cass.	Brazil: Goiás	Siniscalchi C.M.	498	SPF	2014-07-16	SPF00222676	Mandel et al. 2019
Cichorioideae	Vernonieae	Chresta angustifolia	Gardner	Brazil: Goiás	Siniscalchi, C.M.	490	SPF	2014-07-14	SPF00224692	present work
Cichorioideae	Vernonieae	Chresta artemisiifolia	Siniscalchi & Loeuille	Brazil: Bahia	Siqueira-Filho, J.	3671	HVASF	2015-12-18	HVASF22997	present work
Cichorioideae	Vernonieae	Chresta curumbensis	(Philipson) H.Rob.	Brazil: Distrito Federal	Siniscalchi, C.M.	573	SPF	2015-03-10	SPF00224701	present work
Cichorioideae	Vernonieae	Chresta exsucca	DC.	Brazil: Goiás	Siniscalchi, C.M.	378	SPF	2014-07-20	SPF00224698	present work
Cichorioideae	Vernonieae	Chresta filicifolia	Siniscalchi & Loeuille	Brazil: Minas Gerais	Siniscalchi, C.M.	512	SPF	2014-08-05	mounting cue	present work
Cichorioideae	Vernonieae	Chresta harleyi	H.Rob.	Brazil: Bahia	Siniscalchi, C.M.	459	SPF	2014-05-01	SPF00224866	present work
Cichorioideae	Vernonieae	Chresta hatschbachii	H.Rob.	Brazil: Bahia	Siniscalchi, C.M.	468	SPF	2014-05-03	SPF00224869	present work
Cichorioideae	Vernonieae	Chresta heteropappa	Siniscalchi & Loeuille	Brazil: Ceará	Siniscalchi, C.M.	614	SPF	2015-08-13	mounting cue	present work
Cichorioideae	Vernonieae	Chresta martii	(DC.) H.Rob.	Brazil: Bahia	Siniscalchi, C.M.	482	SPF	2014-05-06	SPF00224871	present work
Cichorioideae	Vernonieae	Chresta pacourinoides	(Mart. ex DC.) Siniscalchi & Loeuille	Brazil: Bahia	Loeuille, B.	351	HUEFS	2007-09-22	HUEFS 203456	Mandel et al. 2019
Cichorioideae	Vernonieae	Chresta plantaginifolia	(Less.) Gardner	Brazil: Distrito Federal	Siniscalchi, C.M.	575	SPF	2014-12-03	SPF00224445	Mandel et al. 2019
Cichorioideae	Vernonieae	Chresta pycnocephala	DC.	Brazil: Minas Gerais	Siniscalchi, C.M.	535	SPF	2014-09-01	SPF00224672	present work
Cichorioideae	Vernonieae	Chresta scapigera	(Less.) Gardner	Brazil: Minas Gerais	Siniscalchi, C.M.	359	SPF	2013-06-20	SPF00224718	present work
Cichorioideae	Vernonieae	Chresta souzae	H.Rob.	Brazil: Goiás	Siniscalchi, C.M.	571	SPF	2014-12-03	SPF00224696	present work
Cichorioideae	Vernonieae	Chresta speciosa	Gardner	Brazil: Goiás	Siniscalchi, C.M.	421	SPF	2013-11-30	SPF224723	present work
Cichorioideae	Vernonieae	Chresta sphaerocephala	DC.	Brazil: Distrito Federal	Siniscalchi, C.M.	576	SPF	2015-03-10	SPF00224442	Mandel et al. 2019
Cichorioideae	Vernonieae	Chresta subverticillata	Siniscalchi & Loeuille	Brazil: Bahia	Siniscalchi, C.M.	634	SPF	2015-11-08	mounting cue	present work
Cichorioideae	Vernonieae	Chronopappus bifrons	(DC. ex Pers.) DC.	Brazil: Minas Gerais	Loeuille, B.	465	SPF	2009-01-28	SPF 189308	Mandel et al. 2019
Cichorioideae	Vernonieae	Cyrtocymura scorpioides	(Lam.) H.Rob.	Brazil: São Paulo	Siniscalchi C.M.	644	SPF	2016-09-01	mounting cue	Mandel et al. 2019
Cichorioideae	Vernonieae	Distephanus ambongensis	(Humbert) H.Rob.	Madagascar: Antsiranana	Van Ee, B.	1065	US	2009-10-23	US 1633656	Mandel et al. 2019
Cichorioideae	Vernonieae	Elephantopus mollis	Kunth.	Brazil: São Paulo	Siniscalchi, C.M.	643	SPF	2016-09-10	mounting cue	present work
Cichorioideae	Vernonieae	Elephantopus tomentosus	L.	USA: St. Columba Retreat Center, Shelby Co. TN, USA	Mandel J.R.	121	MEM	2015-11-09	n/a	Mandel et al. 2017
Cichorioideae	Vernonieae	Eremanthus auriculatus	MacLeish & H.Schumach.	Brazil: Goiás	Loeuille, B.	845	SPF	2013-07-23	SPF00216010	present work
Cichorioideae	Vernonieae	Eremanthus crotonoides	(DC.) Sch.Bip.	Brazil: Espírito Santo	Fraga	2347	MBM	2009-01-19	MBM392634	present work
Cichorioideae	Vernonieae	Eremanthus erythropappus	(DC.) MacLeish	Brazil: Minas Gerais	Loeuille, B.	861	SPF	2013-07-13	SPF00216061	present work
Cichorioideae	Vernonieae	Eremanthus incanus	(Less.) Less.	Brazil: Bahia	Siniscalchi C.M.	627	SPF	2015-11-07	SPF00224451	Mandel et al. 2019
Cichorioideae	Vernonieae	Gorceixia decurrens	Baker	Brazil: Minas Gerais	Loeuille, B.	821	SPF	2013-03-06	SPF00216020	Mandel et al. 2019
Cichorioideae	Vernonieae	Gymnanthemum amygdalinum	(Delile) Sch.Bip. ex Walp.	Africa: cultivated Kew 318-86-02802	Keeley, S.	s.n.	KEW	n/a	Garden accession no. 318-86-02802	Mandel et al. 2017
Cichorioideae	Vernonieae	Heterocoma ekmaniana	(Philipson) Loeuille, J.N.Nakaj. & Semir	Brazil: Goiás	Siniscalchi C.M.	494	SPF	2014-07-14	SPF00222675	Mandel et al. 2019
Cichorioideae	Vernonieae	Heterocypsela andersonii	H.Rob.	Brazil: Minas Gerais	Siniscalchi C.M.	601	SPF	2015-07-21	SPF00224462	Mandel et al. 2019
Cichorioideae	Vernonieae	Hololepis pedunculata	(DC. ex Pers.) DC.	Brazil: Minas Gerais	Siniscalchi C.M.	588	SPF	2015-04-26	SPF00224422	Mandel et al. 2019
Cichorioideae	Vernonieae	Lepidaploa opposita	A.Teles, Sobral & J.N.Nakaj.	Brazil: Minas Gerais	Siniscalchi C.M.	508	SPF	2014-08-04	SPF00224470	Mandel et al. 2019
Cichorioideae	Vernonieae	Lessingianthus durus	(Mart. ex DC.) H.Rob.	Brazil: Goiás	Siniscalchi, C.M.	495	SPF	2014-07-14	SPF00224402	present work
Cichorioideae	Vernonieae	Lessingianthus monocephalus	(Gardner) H.Rob.	Brazil: Goiás	Siniscalchi C.M.	579	SPF	2015-03-11	SPF00224429	Mandel et al. 2019
Cichorioideae	Vernonieae	Lychnophora brunioides	Mart.	Brazil: Minas Gerais	Loeuille, B.	466	UEC	2008-12-17	UEC015100	present work
Cichorioideae	Vernonieae	Lychnophora granmogolensis	(Duarte) Semir	Brazil: Bahia	Siniscalchi C.M.	348	SPF	2013-05-01	SPF00222746	Mandel et al. 2019
Cichorioideae	Vernonieae	Lychnophora haplopappa	Loeuille, Semir & Pirani	Brazil: Minas Gerais	Loeuille, B.	902	SPF	2014-08-04	SPF00216064	present work
Cichorioideae	Vernonieae	Lychnophora hatschbachii	(H.Rob.) Loeuille, Semir & Pirani	Brazil: Minas Gerais	Loeuille, B.	613	SPF	2012-04-25	SPF00214898	present work
Cichorioideae	Vernonieae	Lychnophorella leucodendron	Loeuille, Semir & Pirani	Brazil: Bahia	Loeuille, B.	670	SPF	2012-05-26	SPF00215023	present work
Cichorioideae	Vernonieae	Lychnophorella morii	(H.Rob.) Loeuille, Semir & Pirani	Brazil: Bahia	Loeuille, B.	658	SPF	2012-05-25	SPF00215033	present work
Cichorioideae	Vernonieae	Maschalostachys mellosilvae	Loeuille & Roque	Brazil: Minas Gerais	Loeuille, B.	827	SPF	2013-03-09	unavailable	present work
Cichorioideae	Vernonieae	Minasia pereirae	H.Rob.	Brazil: Minas Gerais	Loeuille, B.	862	SPF	2013-07-14	SPF00216032	Mandel et al. 2019
Cichorioideae	Moquineae	Moquinia racemosa	(Spreng.) DC.	Brazil: Minas Gerais	Siniscalchi C.M.	536	SPF	2014-09-02	SPF00224460	Mandel et al. 2019
Cichorioideae	Liabeae	Munnozia gigantea	(Rusby) Rusby	Grown from seed by S. Keeley at CONN; Peru	Dillon, M.	s.n.	CONN	s.d.	195811	Mandel et al. 2017
Cichorioideae	Vernonieae	Paralychnophora harleyi	(H.Rob.) D.J.N.Hind	Brazil: Bahia	Ferreira, S.C.	265	HUEFS	2007-05-19	HUEFS 142763	Mandel et al. 2019
Cichorioideae	Vernonieae	Piptolepis ericoides	Sch.Bip.	Brazil: Minas Gerais	Loeuille, B.	866	SPF	2013-07-14	SPF00216050	Mandel et al. 2019
Cichorioideae	Moquineae	Pseudostifftia kingii	H.Rob.	Brazil: Bahia	Roque N.	4490	US	2014-10-28	US 1256220	Mandel et al. 2019
Cichorioideae	Vernonieae	Soaresia velutina	Sch.Bip.	Brazil: Distrito Federal	Siniscalchi C.M.	577	SPF	2015-03-10	SPF00224418	Mandel et al. 2019
Cichorioideae	Vernonieae	Stilpnopappus tomentosus	Mart. ex DC.	Brazil: Bahia	Siniscalchi C.M.	408	SPF	2013-11-20	SPF00222733	Mandel et al. 2019
Cichorioideae	Vernonieae	Stokesia laevis	(Hill) Greene	USA: Louisiana	Siniscalchi C.M.	645	SPF	2015-06-04	mounting cue	Mandel et al. 2019
Cichorioideae	Vernonieae	Strophopappus speciosus	(Less.) R.Esteves	Brazil: Goiás	Siniscalchi C.M.	373	SPF	2013-07-19	SPF00222704	Mandel et al. 2019
Cichorioideae	Vernonieae	Vernonanthura patens	(Kunth) H.Rob.	Guatemala: Chimaltenango	Keeley, S. & Keeley, J.	3297	US	1980-06-16	US 1623817	Mandel et al. 2017
Cichorioideae	Vernonieae	Vernonia gigantea	(Walter) Trel.	U.S.A., Kew Garden accession 611-66-61103	Keeley S.	s.n.	K	1993-10-17	n/a	Mandel et al. 2019
Cichorioideae	Vernonieae	Vernonia missurica	Raf.	U.S.A., Louisiana, La Salle, 11.8 miles NW of the LA 500 jct with LA 84 W of Jena	Urbatsch L.	5870	LSU	1989-08-17	LSU00013216	Mandel et al. 2019
Cichorioideae	Vernonieae	Vernoniastrum ambiguum	(Kotschy & Peyr.) H.Rob.	Central African Republic, Bamingui-Bangoran (from seed)	Fay J.M.	5944	MO	1983-10-17	n/a	Mandel et al. 2019
References:
Mandel, J.R., Dikow, R.B., Funk, V.A., Masalia, R.R., Evan Staton, S., Kozik, A., Michelmore, R.W., Rieseber, L.H., Burke, J.M. (2014). A target enrichment method for gathering phylogenetic information from hundreds of loci, an example from the Compositae. Appl. Plant Sci. 2(2), 1300085. https://doi.org/10.3732/apps.1300085
Mandel, J.R., Barker, M.S., Bayer, R.J., Dikow, R.B., Gao, T.G., Jones, K.E., Keeley, S., Kilian, N., Ma, H., Siniscalchi, C.M., Susanna, A., Thapa, R., Watson, L., Funk, V.A. (2017). The Compositae tree of life in the age of phylogenomics. J. Syst. Evol. 55(4), 405-410. doi: 10.1111/jse.12265
Mandel, J.R., Dikow, R.B., Siniscalchi, C.M., Thapa, R., Watson, L.E., Funk, V.A. (2019). A fully resolved backbone phylogeny reveals numerous dispersals and explosive diversifications throughout the history of Asteraceae. Proc. Natl. Acad. Sci. in press
