# Supplementary material for: Phylogenomics Yields New Insight Into Relationships Within Vernonieae (Asteraceae)
Source: Front Plant Sci. 2019 Oct 17;10:1224. doi: 10.3389/fpls.2019.01224 (PMC6843069; doi:10.3389/fpls.2019.01224)
Supplement: Supplementary Table 2 — General information about the matrices used for phylogenetic analyses, number and identity of loci recovered and molecular evolution models used in gene tree assembly. [file Table_2.xlsx]

## Sheet: general stats
Alignment_name	No_of_taxa	Alignment_length	Total_matrix_cells	Undetermined_characters	Missing_percent	No_variable_sites	Proportion_variable_sites	Parsimony_informative_sites	Proportion_parsimony_informative	AT_content	GC_content	A	C	G	T	K	M	R	Y	S	W	B	V	H	D	X	N	O	-	?
mafft-nexus-clean-100p.phylip	61	729969	44528109	34677099	0	235126	0	101707	0	0	1	2819938	1833684	2145472	3051916	0	0	0	0	0	0	0	0	0	0	0	0	0	5716708	28960391
Alignment_name	No_of_taxa	Alignment_length	Total_matrix_cells	Undetermined_characters	Missing_percent	No_variable_sites	Proportion_variable_sites	Parsimony_informative_sites	Proportion_parsimony_informative	AT_content	GC_content	A	C	G	T	K	M	R	Y	S	W	B	V	H	D	X	N	O	-	?
mafft-nexus-clean-75p.phylip	61	113347	6914167	4079446	0	40784	0	22650	0	0	1	807010	527146	616770	883795	0	0	0	0	0	0	0	0	0	0	0	0	0	2506323	1573123

## Sheet: AMAS_by_taxon_100
Alignment_name	Taxon_name	Sequence_length	Undetermined_characters	Missing_percent	AT_content	GC_content	A	C	G	T	K	M	R	Y	S	W	B	V	H	D	X	N	O	-	?
mafft-nexus-clean-100p.phylip	Albertinia_brasiliensis	729969	612845	0	0	1	33742	21612	25685	36085	0	0	0	0	0	0	0	0	0	0	0	0	0	78924	533921
mafft-nexus-clean-100p.phylip	Allocephalus_gamolepis	729969	523416	0	0	1	59232	37861	44715	64745	0	0	0	0	0	0	0	0	0	0	0	0	0	121870	401546
mafft-nexus-clean-100p.phylip	Bacchroides_anthelmintica	729969	466943	0	0	1	74369	49632	58373	80652	0	0	0	0	0	0	0	0	0	0	0	0	0	137281	329662
mafft-nexus-clean-100p.phylip	Centrapalus_pauciflorus	729969	398424	0	0	1	95211	61031	71008	104295	0	0	0	0	0	0	0	0	0	0	0	0	0	150567	247857
mafft-nexus-clean-100p.phylip	Centratherum_punctatum	729969	589234	0	0	1	40357	25962	30619	43797	0	0	0	0	0	0	0	0	0	0	0	0	0	66560	522674
mafft-nexus-clean-100p.phylip	Chresta_angustifolia	729969	533165	0	0	1	55807	37284	43457	60256	0	0	0	0	0	0	0	0	0	0	0	0	0	115926	417239
mafft-nexus-clean-100p.phylip	Chresta_curumbensis	729969	521988	0	0	1	59488	39370	45996	63127	0	0	0	0	0	0	0	0	0	0	0	0	0	108983	413005
mafft-nexus-clean-100p.phylip	Chresta_exsucca	729969	504225	0	0	1	64485	42535	49073	69651	0	0	0	0	0	0	0	0	0	0	0	0	0	130014	374211
mafft-nexus-clean-100p.phylip	Chresta_filicifolia	729969	529353	0	0	1	57270	38300	44333	60713	0	0	0	0	0	0	0	0	0	0	0	0	0	119492	409861
mafft-nexus-clean-100p.phylip	Chresta_harleyi	729969	519856	0	0	1	60321	38999	44957	65836	0	0	0	0	0	0	0	0	0	0	0	0	0	119184	400672
mafft-nexus-clean-100p.phylip	Chresta_hatschbachii	729969	502834	0	0	1	64630	42915	49258	70332	0	0	0	0	0	0	0	0	0	0	0	0	0	135133	367701
mafft-nexus-clean-100p.phylip	Chresta_martii	729969	569077	0	0	1	46195	30340	35131	49226	0	0	0	0	0	0	0	0	0	0	0	0	0	90351	478726
mafft-nexus-clean-100p.phylip	Chresta_pacourinoides	729969	559127	0	0	1	48830	32066	37490	52456	0	0	0	0	0	0	0	0	0	0	0	0	0	100725	458402
mafft-nexus-clean-100p.phylip	Chresta_plantaginifolia	729969	558976	0	0	1	48652	32606	37846	51889	0	0	0	0	0	0	0	0	0	0	0	0	0	97734	461242
mafft-nexus-clean-100p.phylip	Chresta_pycnocephala	729969	525401	0	0	1	57974	38972	44786	62836	0	0	0	0	0	0	0	0	0	0	0	0	0	111517	413884
mafft-nexus-clean-100p.phylip	Chresta_scapigera	729969	521822	0	0	1	59280	38946	45136	64785	0	0	0	0	0	0	0	0	0	0	0	0	0	114820	407002
mafft-nexus-clean-100p.phylip	Chresta_souzae	729969	525270	0	0	1	58083	38855	44792	62969	0	0	0	0	0	0	0	0	0	0	0	0	0	125035	400235
mafft-nexus-clean-100p.phylip	Chresta_sp1	729969	548671	0	0	1	51407	34541	39988	55362	0	0	0	0	0	0	0	0	0	0	0	0	0	111558	437113
mafft-nexus-clean-100p.phylip	Chresta_sp2	729969	480982	0	0	1	71371	46391	53997	77228	0	0	0	0	0	0	0	0	0	0	0	0	0	140858	340124
mafft-nexus-clean-100p.phylip	Chresta_sp3	729969	520180	0	0	1	60054	39262	45443	65030	0	0	0	0	0	0	0	0	0	0	0	0	0	121593	398587
mafft-nexus-clean-100p.phylip	Chresta_speciosa	729969	544059	0	0	1	52364	35726	41497	56323	0	0	0	0	0	0	0	0	0	0	0	0	0	118650	425409
mafft-nexus-clean-100p.phylip	Chresta_sphaerocephala	729969	522536	0	0	1	59260	39073	45654	63446	0	0	0	0	0	0	0	0	0	0	0	0	0	110267	412269
mafft-nexus-clean-100p.phylip	Chronopappus_bifrons	729969	611196	0	0	1	34058	21748	25585	37382	0	0	0	0	0	0	0	0	0	0	0	0	0	74528	536668
mafft-nexus-clean-100p.phylip	Cyrtocymura_scorpioides	729969	625785	0	0	1	30192	19042	22210	32740	0	0	0	0	0	0	0	0	0	0	0	0	0	58693	567092
mafft-nexus-clean-100p.phylip	Distephanus_ambongensis	729969	474588	0	0	1	72246	47568	55283	80284	0	0	0	0	0	0	0	0	0	0	0	0	0	134484	340104
mafft-nexus-clean-100p.phylip	Elephantopus_mollis	729969	636754	0	0	1	27492	16573	19303	29847	0	0	0	0	0	0	0	0	0	0	0	0	0	56422	580332
mafft-nexus-clean-100p.phylip	Elephantopus_tomentosus	729969	566870	0	0	1	45969	31272	36530	49328	0	0	0	0	0	0	0	0	0	0	0	0	0	83727	483143
mafft-nexus-clean-100p.phylip	Eremanthus_auriculatus	729969	607809	0	0	1	34917	22535	26410	38298	0	0	0	0	0	0	0	0	0	0	0	0	0	79302	528507
mafft-nexus-clean-100p.phylip	Eremanthus_crotonoides	729969	602772	0	0	1	36498	23192	27470	40037	0	0	0	0	0	0	0	0	0	0	0	0	0	81827	520945
mafft-nexus-clean-100p.phylip	Eremanthus_erythropappus	729969	624359	0	0	1	30412	19356	22798	33044	0	0	0	0	0	0	0	0	0	0	0	0	0	71058	553301
mafft-nexus-clean-100p.phylip	Eremanthus_incanus	729969	629779	0	0	1	28428	18611	21895	31256	0	0	0	0	0	0	0	0	0	0	0	0	0	70667	559112
mafft-nexus-clean-100p.phylip	Gorceixia_decurrens	729969	600276	0	0	1	36552	24401	28656	40084	0	0	0	0	0	0	0	0	0	0	0	0	0	84893	515383
mafft-nexus-clean-100p.phylip	Gymnanthemum_amygdalinum	729969	496781	0	0	1	65450	44411	51643	71684	0	0	0	0	0	0	0	0	0	0	0	0	0	102225	394556
mafft-nexus-clean-100p.phylip	Heterocoma_ekmaniana	729969	602941	0	0	1	36568	23131	27499	39830	0	0	0	0	0	0	0	0	0	0	0	0	0	79882	523059
mafft-nexus-clean-100p.phylip	Heterocypsela_andersonii	729969	557845	0	0	1	49264	31992	37557	53311	0	0	0	0	0	0	0	0	0	0	0	0	0	105967	451878
mafft-nexus-clean-100p.phylip	Hololepis_pedunculata	729969	620892	0	0	1	31372	19916	23550	34239	0	0	0	0	0	0	0	0	0	0	0	0	0	71379	549513
mafft-nexus-clean-100p.phylip	Lepidaploa_opposita	729969	527155	0	0	1	58693	37640	44098	62383	0	0	0	0	0	0	0	0	0	0	0	0	0	104717	422438
mafft-nexus-clean-100p.phylip	Lessingianthus_durus_cor	729969	623905	0	0	1	30957	18887	21898	34322	0	0	0	0	0	0	0	0	0	0	0	0	0	59626	564279
mafft-nexus-clean-100p.phylip	Lessingianthus_monocephalus	729969	555092	0	0	1	50239	32809	38073	53756	0	0	0	0	0	0	0	0	0	0	0	0	0	98995	456097
mafft-nexus-clean-100p.phylip	Lychnophora_brunonioides	729969	615939	0	0	1	32905	20828	24678	35619	0	0	0	0	0	0	0	0	0	0	0	0	0	77233	538706
mafft-nexus-clean-100p.phylip	Lychnophora_haplopappa_cor	729969	599385	0	0	1	37921	23741	28038	40884	0	0	0	0	0	0	0	0	0	0	0	0	0	81248	518137
mafft-nexus-clean-100p.phylip	Lychnophora_hatschbachii	729969	611812	0	0	1	33868	22037	25961	36291	0	0	0	0	0	0	0	0	0	0	0	0	0	75998	535814
mafft-nexus-clean-100p.phylip	Lychnophora_mellosilvae	729969	612667	0	0	1	33602	21693	25229	36778	0	0	0	0	0	0	0	0	0	0	0	0	0	77555	535112
mafft-nexus-clean-100p.phylip	Lychnophora_morii	729969	612382	0	0	1	33952	21171	25384	37080	0	0	0	0	0	0	0	0	0	0	0	0	0	71622	540760
mafft-nexus-clean-100p.phylip	Lychnophora_salicifolia	729969	612637	0	0	1	34265	21333	25361	36373	0	0	0	0	0	0	0	0	0	0	0	0	0	78615	534022
mafft-nexus-clean-100p.phylip	Lychnophora_santosii	729969	603348	0	0	1	36372	23440	27293	39516	0	0	0	0	0	0	0	0	0	0	0	0	0	81301	522047
mafft-nexus-clean-100p.phylip	Lychnophorella_leucodendron_cor	729969	607472	0	0	1	35346	22422	26196	38533	0	0	0	0	0	0	0	0	0	0	0	0	0	82792	524680
mafft-nexus-clean-100p.phylip	Minasia_pereirae	729969	611520	0	0	1	33896	21802	25603	37148	0	0	0	0	0	0	0	0	0	0	0	0	0	79681	531839
mafft-nexus-clean-100p.phylip	Moquinia_racemosa	729969	664606	0	0	1	19046	11858	13847	20612	0	0	0	0	0	0	0	0	0	0	0	0	0	45806	618800
mafft-nexus-clean-100p.phylip	Munnozia_gigantea	729969	579911	0	0	1	43654	26735	32546	47123	0	0	0	0	0	0	0	0	0	0	0	0	0	95943	483968
mafft-nexus-clean-100p.phylip	Paralychnophora_harleyi	729969	621447	0	0	1	31059	19976	23301	34186	0	0	0	0	0	0	0	0	0	0	0	0	0	74726	546721
mafft-nexus-clean-100p.phylip	Piptolepis_ericoides	729969	600966	0	0	1	37093	23793	28036	40081	0	0	0	0	0	0	0	0	0	0	0	0	0	85688	515278
mafft-nexus-clean-100p.phylip	Pseudostiffita_kingii	729969	678043	0	0	1	15004	9311	11339	16272	0	0	0	0	0	0	0	0	0	0	0	0	0	40402	637641
mafft-nexus-clean-100p.phylip	Soaresia_velutina	729969	539258	0	0	1	55217	35088	41343	59063	0	0	0	0	0	0	0	0	0	0	0	0	0	111742	427516
mafft-nexus-clean-100p.phylip	Stilpnopappus_tomentosus	729969	525971	0	0	1	58707	37419	44748	63124	0	0	0	0	0	0	0	0	0	0	0	0	0	103200	422771
mafft-nexus-clean-100p.phylip	Stokesia_laevis	729969	568461	0	0	1	45755	31088	36380	48285	0	0	0	0	0	0	0	0	0	0	0	0	0	95103	473358
mafft-nexus-clean-100p.phylip	Strophopappus_sp	729969	586070	0	0	1	40940	26837	31942	44180	0	0	0	0	0	0	0	0	0	0	0	0	0	85078	500992
mafft-nexus-clean-100p.phylip	Vernonanthura_patens	729969	533007	0	0	1	56704	36226	42821	61211	0	0	0	0	0	0	0	0	0	0	0	0	0	105936	427071
mafft-nexus-clean-100p.phylip	Vernonia_gigantea	729969	608699	0	0	1	35256	21950	25988	38076	0	0	0	0	0	0	0	0	0	0	0	0	0	54546	554153
mafft-nexus-clean-100p.phylip	Vernonia_missurica	729969	571500	0	0	1	45682	28938	34422	49427	0	0	0	0	0	0	0	0	0	0	0	0	0	91816	479684
mafft-nexus-clean-100p.phylip	Vernoniastrum_ambiguum	729969	568815	0	0	1	46005	30635	35324	49190	0	0	0	0	0	0	0	0	0	0	0	0	0	75243	493572

## Sheet: AMAS_by_taxon_75
Alignment_name	Taxon_name	Sequence_length	Undetermined_characters	Missing_percent	AT_content	GC_content	A	C	G	T	K	M	R	Y	S	W	B	V	H	D	X	N	O	-	?
mafft-nexus-clean-75p.phylip	Albertinia_brasiliensis	113347	64758	0	0	1	13799	9028	10528	15234	0	0	0	0	0	0	0	0	0	0	0	0	0	46787	17971
mafft-nexus-clean-75p.phylip	Allocephalus_gamolepis	113347	59207	0	0	1	15566	9909	11711	16954	0	0	0	0	0	0	0	0	0	0	0	0	0	49614	9593
mafft-nexus-clean-75p.phylip	Bacchroides_anthelmintica	113347	76321	0	0	1	10447	6942	8170	11467	0	0	0	0	0	0	0	0	0	0	0	0	0	39664	36657
mafft-nexus-clean-75p.phylip	Centrapalus_pauciflorus	113347	60250	0	0	1	15300	9671	11350	16776	0	0	0	0	0	0	0	0	0	0	0	0	0	48748	11502
mafft-nexus-clean-75p.phylip	Centratherum_punctatum	113347	72484	0	0	1	11629	7574	8985	12675	0	0	0	0	0	0	0	0	0	0	0	0	0	27248	45236
mafft-nexus-clean-75p.phylip	Chresta_angustifolia	113347	57510	0	0	1	15781	10526	12224	17306	0	0	0	0	0	0	0	0	0	0	0	0	0	42172	15338
mafft-nexus-clean-75p.phylip	Chresta_curumbensis	113347	67045	0	0	1	13182	8726	10386	14008	0	0	0	0	0	0	0	0	0	0	0	0	0	35107	31938
mafft-nexus-clean-75p.phylip	Chresta_exsucca	113347	50502	0	0	1	17876	11962	13487	19520	0	0	0	0	0	0	0	0	0	0	0	0	0	48339	2163
mafft-nexus-clean-75p.phylip	Chresta_filicifolia	113347	65532	0	0	1	13275	9179	10609	14752	0	0	0	0	0	0	0	0	0	0	0	0	0	43167	22365
mafft-nexus-clean-75p.phylip	Chresta_harleyi	113347	63480	0	0	1	14120	9437	10705	15605	0	0	0	0	0	0	0	0	0	0	0	0	0	40782	22698
mafft-nexus-clean-75p.phylip	Chresta_hatschbachii	113347	56293	0	0	1	16153	10797	12450	17654	0	0	0	0	0	0	0	0	0	0	0	0	0	49136	7157
mafft-nexus-clean-75p.phylip	Chresta_martii	113347	72979	0	0	1	11404	7755	8873	12336	0	0	0	0	0	0	0	0	0	0	0	0	0	31575	41404
mafft-nexus-clean-75p.phylip	Chresta_pacourinoides	113347	72569	0	0	1	11511	7574	8957	12736	0	0	0	0	0	0	0	0	0	0	0	0	0	36745	35824
mafft-nexus-clean-75p.phylip	Chresta_plantaginifolia	113347	72602	0	0	1	11508	7658	8801	12778	0	0	0	0	0	0	0	0	0	0	0	0	0	40761	31841
mafft-nexus-clean-75p.phylip	Chresta_pycnocephala	113347	57730	0	0	1	15722	10581	12203	17111	0	0	0	0	0	0	0	0	0	0	0	0	0	38266	19464
mafft-nexus-clean-75p.phylip	Chresta_scapigera	113347	61690	0	0	1	14612	9731	11246	16068	0	0	0	0	0	0	0	0	0	0	0	0	0	40420	21270
mafft-nexus-clean-75p.phylip	Chresta_souzae	113347	55277	0	0	1	16407	11020	12694	17949	0	0	0	0	0	0	0	0	0	0	0	0	0	51176	4101
mafft-nexus-clean-75p.phylip	Chresta_sp1	113347	63975	0	0	1	14035	9234	10780	15323	0	0	0	0	0	0	0	0	0	0	0	0	0	46937	17038
mafft-nexus-clean-75p.phylip	Chresta_sp2	113347	57867	0	0	1	15737	10345	12194	17204	0	0	0	0	0	0	0	0	0	0	0	0	0	50215	7652
mafft-nexus-clean-75p.phylip	Chresta_sp3	113347	66684	0	0	1	13204	8798	10085	14576	0	0	0	0	0	0	0	0	0	0	0	0	0	44135	22549
mafft-nexus-clean-75p.phylip	Chresta_speciosa	113347	62063	0	0	1	14316	9902	11387	15679	0	0	0	0	0	0	0	0	0	0	0	0	0	46437	15626
mafft-nexus-clean-75p.phylip	Chresta_sphaerocephala	113347	66600	0	0	1	13253	8793	10307	14394	0	0	0	0	0	0	0	0	0	0	0	0	0	41473	25127
mafft-nexus-clean-75p.phylip	Chronopappus_bifrons	113347	58927	0	0	1	15496	10021	11829	17074	0	0	0	0	0	0	0	0	0	0	0	0	0	49123	9804
mafft-nexus-clean-75p.phylip	Cyrtocymura_scorpioides	113347	85705	0	0	1	8246	4945	5804	8647	0	0	0	0	0	0	0	0	0	0	0	0	0	24897	60808
mafft-nexus-clean-75p.phylip	Distephanus_ambongensis	113347	62098	0	0	1	14446	9567	11193	16043	0	0	0	0	0	0	0	0	0	0	0	0	0	44802	17296
mafft-nexus-clean-75p.phylip	Elephantopus_mollis	113347	82480	0	0	1	9049	5587	6372	9859	0	0	0	0	0	0	0	0	0	0	0	0	0	27072	55408
mafft-nexus-clean-75p.phylip	Elephantopus_tomentosus	113347	89217	0	0	1	6665	4700	5625	7140	0	0	0	0	0	0	0	0	0	0	0	0	0	17304	71913
mafft-nexus-clean-75p.phylip	Eremanthus_auriculatus	113347	56380	0	0	1	16185	10526	12306	17950	0	0	0	0	0	0	0	0	0	0	0	0	0	51639	4741
mafft-nexus-clean-75p.phylip	Eremanthus_crotonoides	113347	60037	0	0	1	15159	9758	11682	16711	0	0	0	0	0	0	0	0	0	0	0	0	0	50498	9539
mafft-nexus-clean-75p.phylip	Eremanthus_erythropappus	113347	61183	0	0	1	15040	9588	11331	16205	0	0	0	0	0	0	0	0	0	0	0	0	0	45302	15881
mafft-nexus-clean-75p.phylip	Eremanthus_incanus	113347	63642	0	0	1	14064	9267	11024	15350	0	0	0	0	0	0	0	0	0	0	0	0	0	45909	17733
mafft-nexus-clean-75p.phylip	Gorceixia_decurrens	113347	71078	0	0	1	12062	7757	9139	13311	0	0	0	0	0	0	0	0	0	0	0	0	0	37692	33386
mafft-nexus-clean-75p.phylip	Gymnanthemum_amygdalinum	113347	83089	0	0	1	8361	5787	6648	9462	0	0	0	0	0	0	0	0	0	0	0	0	0	27180	55909
mafft-nexus-clean-75p.phylip	Heterocoma_ekmaniana	113347	58410	0	0	1	15594	10130	12028	17185	0	0	0	0	0	0	0	0	0	0	0	0	0	49179	9231
mafft-nexus-clean-75p.phylip	Heterocypsela_andersonii	113347	65246	0	0	1	13691	8911	10518	14981	0	0	0	0	0	0	0	0	0	0	0	0	0	38552	26694
mafft-nexus-clean-75p.phylip	Hololepis_pedunculata	113347	59228	0	0	1	15411	10077	11752	16879	0	0	0	0	0	0	0	0	0	0	0	0	0	46849	12379
mafft-nexus-clean-75p.phylip	Lepidaploa_opposita	113347	58835	0	0	1	15713	10066	11863	16870	0	0	0	0	0	0	0	0	0	0	0	0	0	45094	13741
mafft-nexus-clean-75p.phylip	Lessingianthus_durus_cor	113347	82662	0	0	1	8916	5575	6230	9964	0	0	0	0	0	0	0	0	0	0	0	0	0	30913	51749
mafft-nexus-clean-75p.phylip	Lessingianthus_monocephalus	113347	62947	0	0	1	14384	9484	10784	15748	0	0	0	0	0	0	0	0	0	0	0	0	0	44909	18038
mafft-nexus-clean-75p.phylip	Lychnophora_brunonioides	113347	59053	0	0	1	15466	9999	11758	17071	0	0	0	0	0	0	0	0	0	0	0	0	0	49080	9973
mafft-nexus-clean-75p.phylip	Lychnophora_haplopappa_cor	113347	57924	0	0	1	15890	10162	12042	17329	0	0	0	0	0	0	0	0	0	0	0	0	0	49307	8617
mafft-nexus-clean-75p.phylip	Lychnophora_hatschbachii	113347	62246	0	0	1	14600	9478	11142	15881	0	0	0	0	0	0	0	0	0	0	0	0	0	45641	16605
mafft-nexus-clean-75p.phylip	Lychnophora_mellosilvae	113347	60687	0	0	1	14964	9825	11355	16516	0	0	0	0	0	0	0	0	0	0	0	0	0	44426	16261
mafft-nexus-clean-75p.phylip	Lychnophora_morii	113347	58058	0	0	1	15817	10117	12110	17245	0	0	0	0	0	0	0	0	0	0	0	0	0	45983	12075
mafft-nexus-clean-75p.phylip	Lychnophora_salicifolia	113347	57664	0	0	1	15960	10156	12247	17320	0	0	0	0	0	0	0	0	0	0	0	0	0	50301	7363
mafft-nexus-clean-75p.phylip	Lychnophora_santosii	113347	57831	0	0	1	15878	10264	11913	17461	0	0	0	0	0	0	0	0	0	0	0	0	0	49036	8795
mafft-nexus-clean-75p.phylip	Lychnophorella_leucodendron_cor	113347	60240	0	0	1	15192	9759	11332	16824	0	0	0	0	0	0	0	0	0	0	0	0	0	47205	13035
mafft-nexus-clean-75p.phylip	Minasia_pereirae	113347	57469	0	0	1	15878	10332	12222	17446	0	0	0	0	0	0	0	0	0	0	0	0	0	49259	8210
mafft-nexus-clean-75p.phylip	Moquinia_racemosa	113347	96619	0	0	1	4848	2926	3713	5241	0	0	0	0	0	0	0	0	0	0	0	0	0	26913	69706
mafft-nexus-clean-75p.phylip	Munnozia_gigantea	113347	89441	0	0	1	6933	4129	5184	7660	0	0	0	0	0	0	0	0	0	0	0	0	0	30693	58748
mafft-nexus-clean-75p.phylip	Paralychnophora_harleyi	113347	60327	0	0	1	15042	9790	11562	16626	0	0	0	0	0	0	0	0	0	0	0	0	0	49613	10714
mafft-nexus-clean-75p.phylip	Piptolepis_ericoides	113347	55109	0	0	1	16611	10659	12710	18258	0	0	0	0	0	0	0	0	0	0	0	0	0	51202	3907
mafft-nexus-clean-75p.phylip	Pseudostiffita_kingii	113347	96574	0	0	1	4859	2983	3696	5235	0	0	0	0	0	0	0	0	0	0	0	0	0	26466	70108
mafft-nexus-clean-75p.phylip	Soaresia_velutina	113347	66016	0	0	1	13500	8780	10109	14942	0	0	0	0	0	0	0	0	0	0	0	0	0	44796	21220
mafft-nexus-clean-75p.phylip	Stilpnopappus_tomentosus	113347	61569	0	0	1	14703	9581	11313	16181	0	0	0	0	0	0	0	0	0	0	0	0	0	43595	17974
mafft-nexus-clean-75p.phylip	Stokesia_laevis	113347	78858	0	0	1	9865	6586	7585	10453	0	0	0	0	0	0	0	0	0	0	0	0	0	32072	46786
mafft-nexus-clean-75p.phylip	Strophopappus_sp	113347	73433	0	0	1	11421	7431	8578	12484	0	0	0	0	0	0	0	0	0	0	0	0	0	38024	35409
mafft-nexus-clean-75p.phylip	Vernonanthura_patens	113347	74869	0	0	1	10978	7041	8339	12120	0	0	0	0	0	0	0	0	0	0	0	0	0	41640	33229
mafft-nexus-clean-75p.phylip	Vernonia_gigantea	113347	85117	0	0	1	8185	5205	5871	8969	0	0	0	0	0	0	0	0	0	0	0	0	0	15658	69459
mafft-nexus-clean-75p.phylip	Vernonia_missurica	113347	67357	0	0	1	13228	8406	9882	14474	0	0	0	0	0	0	0	0	0	0	0	0	0	40540	26817
mafft-nexus-clean-75p.phylip	Vernoniastrum_ambiguum	113347	78403	0	0	1	9873	6649	7847	10575	0	0	0	0	0	0	0	0	0	0	0	0	0	19055	59348

## Sheet: number of loci recovered_taxa
Number of loci recovered by taxa in present in each matrix.
		total	75p
Pseudostifftia_kingii		79	25
Moquinia_racemosa		98	26
Lessingianthus_durus		148	47
Elephantopus_mollis		154	48
Hololepis_pedunculata		154	82
Paralychnophora_harleyi		154	80
Eremanthus_erythropappus		159	80
Lychnophora_brunonioides		162	83
Lychnophora_salicifolia		162	82
Lychnophora_mellosilvae		165	79
Cyrtocymura_scorpioides		166	43
Albertinia_brasiliensis		168	73
Chronopappus_bifrons		168	81
Lychnophora_morii		169	83
Lychnophorella_leucodendron		170	80
Minasia_pereirae		170	83
Eremanthus_incanus		171	84
Lychnophora_haplopappa		173	82
Eremanthus_auriculatus		175	85
Lychnophora_santosii		176	83
Eremanthus_crotonoides		177	79
Heterocoma_ekmaniana		178	82
Piptolepis_ericoides		181	86
Lychnophora_hatschbachii		182	80
Strophopappus_speciosus		222	65
Centratherum_punctatum		223	65
Vernonia_gigantea		225	50
Vernonia_missurica		226	66
Chresta_martii		247	66
Heterocypsela_andersonii		248	74
Lessingianthus_monocephalus		249	75
Gorceixia_decurrens		255	76
Vernoniastrum_ambiguum		256	54
Chresta_subverticillata		258	75
Chresta_scapigera		271	77
Chresta_harleyi		276	73
Lepidaploa_opposita		276	79
Chresta_souzae		281	87
Chresta_speciosa		281	82
Allocephalus_gamolepis		283	80
Chresta_angustifolia		288	87
Chresta_pycnocephala		288	84
Chresta_pacourinoides		290	72
Chresta_exsucca		291	88
Chresta_artemisiifolia		294	74
Chresta_hatschbachii		302	84
Chresta_plantaginifolia		307	73
Chresta_sphaerocephala		307	73
Soaresia_velutina		314	80
Stilpnopappus_tomentosus		315	79
Stokesia_laevis		316	69
Chresta_filicifolia		318	77
Chresta_curumbensis		324	73
Chresta_heteropappa		332	82
Vernonanthura_patens		336	64
Elephantopus_tomentosus		342	42
Munnozia_gigantea		363	48
Distephanus_ambongensis		368	77
Gymnanthemum_amygdalinum		455	54
Baccharoides_anthelmintica		489	63
Centrapalus_pauciflorus		492	81

## Sheet: loci recovered per species
uce	Albertinia_brasiliensis	Allocephalus_gamolepis	Baccharoides_anthelmintica	Centrapalus_pauciflorus	Centratherum_punctatum	Chresta_angustifolia	Chresta_curumbensis	Chresta_exsucca	Chresta_filicifolia	Chresta_harleyi	Chresta_hatschbachii	Chresta_martii	Chresta_martii_2	Chresta_pacourinoides	Chresta_plantaginifolia	Chresta_pycnocephala	Chresta_scapigera	Chresta_souzae	Chresta_subverticillata	Chresta_heteropappa	Chresta_artemisiifolia	Chresta_speciosa	Chresta_sphaerocephala	Chronopappus_bifrons	Cyrtocymura_scorpioides	Distephanus_ambongensis	Elephantopus_mollis	Elephantopus_tomentosus	Eremanthus_auriculatus	Eremanthus_crotonoides	Eremanthus_erythropappus	Eremanthus_incanus	Gorceixia_decurrens	Gymnanthemum_amygdalinum	Heterocoma_ekmaniana	Heterocypsela_andersonii	Hololepis_pedunculata	Lepidaploa_opposita	Lessingianthus_durus	Lessingianthus_monocephalus	Lychnophora_brunonioides	Lychnophora_haplopappa	Lychnophora_hatschbachii	Lychnophora_mellosilvae	Lychnophora_morii	Lychnophora_salicifolia	Lychnophora_santosii	Lychnophorella_leucodendron	Minasia_pereirae
uce-500	.	.	.	.	.	.	.	.	.	.	1	.	.	.	.	.	.	.	.	.	.	.	.	.	.	.	.	.	.	.	.	.	.	.	.	.	.	.	.	.	.	.	.	.	.	.	.	.	.
uce-501	.	1	1	.	1	1	1	1	1	1	1	1	1	1	.	1	1	1	1	1	1	1	1	1	.	.	1	.	1	1	1	1	1	1	1	.	1	1	1	.	1	1	.	1	1	1	1	.	1
uce-502	.	.	1	.	.	.	.	.	.	.	.	.	.	.	.	.	.	.	.	.	.	.	.	.	.	.	.	.	.	.	.	.	.	.	.	.	.	.	.	.	.	.	.	.	.	.	.	.	.
uce-503	1	1	1	1	1	1	1	1	1	1	.	.	.	1	.	1	.	1	1	1	.	1	1	1	1	1	.	1	1	1	1	1	1	.	1	1	1	1	1	1	1	1	1	1	1	1	1	1	1
uce-504	1	.	.	.	1	1	.	1	1	1	1	1	1	.	.	1	.	1	1	.	1	1	1	1	1	.	1	.	.	.	.	1	1	.	1	.	.	1	1	1	.	.	1	1	.	.	1	1	.
uce-505	.	.	1	.	.	.	1	.	.	.	.	.	.	.	1	.	.	.	.	.	.	.	.	.	.	1	1	.	.	.	.	.	.	.	.	.	.	.	.	.	.	.	.	.	.	.	.	.	.
uce-506	.	.	1	1	.	.	1	.	.	.	.	.	.	.	.	.	.	.	.	.	.	.	.	.	.	1	.	.	.	.	.	.	.	1	.	.	.	.	.	.	.	.	.	.	.	.	.	.	.
uce-507	.	.	.	1	1	1	1	1	1	.	.	1	.	.	1	1	.	.	1	1	.	1	1	.	1	1	1	.	.	.	.	.	.	1	.	.	.	.	.	.	.	.	.	.	.	.	.	.	.
uce-508	1	1	1	1	1	1	1	1	1	1	1	1	.	1	1	1	1	1	1	1	.	1	1	.	1	1	1	.	.	.	.	.	1	.	1	.	.	1	.	1	.	.	.	.	.	.	.	.	.
uce-509	1	1	1	1	1	1	.	.	.	.	.	1	1	.	.	.	.	.	.	1	.	1	1	1	1	1	.	.	1	1	1	1	.	1	1	.	1	.	1	1	1	1	1	1	1	1	1	1	1
uce-967	.	1	1	1	1	1	.	.	.	.	1	1	1	1	.	.	.	.	.	1	.	.	1	.	1	.	1	1	.	.	.	.	.	1	.	.	.	1	1	1	.	.	.	.	.	.	.	.	.
uce-373	.	.	1	1	1	.	1	.	.	.	.	.	.	.	.	1	.	.	.	.	.	.	.	.	.	.	.	1	1	.	.	.	1	1	.	.	.	.	.	.	.	.	.	.	.	.	.	.	.
uce-372	.	.	1	1	.	.	.	.	.	.	.	.	1	.	.	.	.	.	.	.	1	.	.	.	.	1	1	1	.	.	.	.	.	.	.	.	.	.	1	.	.	.	.	.	.	.	.	.	.
uce-278	1	.	1	1	.	.	.	.	.	.	.	.	.	1	.	.	.	.	.	1	.	.	.	1	1	.	.	.	1	1	.	1	1	.	1	.	.	.	1	.	1	1	.	.	1	.	1	1	1
uce-279	1	.	.	.	.	.	.	1	1	1	1	.	1	.	.	.	1	.	1	1	1	.	.	1	.	.	.	.	.	.	.	.	.	.	1	.	1	1	.	.	1	1	.	.	.	1	1	1	.
uce-377	.	.	1	1	.	.	.	.	.	.	.	.	.	.	.	.	.	.	.	.	.	.	.	.	.	1	.	1	.	.	.	.	.	1	.	.	.	.	.	.	.	.	.	.	.	.	.	.	.
uce-376	1	.	1	1	.	1	1	1	1	1	1	1	1	1	1	1	1	1	1	1	1	1	1	1	.	1	1	.	1	1	1	1	1	.	1	1	1	1	1	1	1	1	1	1	1	1	1	1	1
uce-375	1	1	1	.	.	1	1	1	1	1	1	1	1	1	1	1	.	1	1	1	1	1	1	.	1	.	1	1	.	1	.	.	1	.	.	1	1	1	.	1	.	.	.	.	.	.	.	.	.
uce-374	.	.	.	.	.	.	.	.	.	.	.	.	.	.	.	.	.	.	.	.	.	.	.	.	.	.	.	.	.	.	.	.	.	.	.	.	.	.	.	.	.	.	.	.	.	.	.	.	.
uce-272	.	1	.	1	.	.	.	.	.	.	.	.	.	.	.	.	.	.	.	.	.	.	.	.	1	1	.	1	.	.	.	.	.	.	.	.	.	1	.	1	.	.	.	.	.	.	.	.	.
uce-273	.	1	1	1	1	1	1	1	1	1	1	1	1	1	.	1	1	1	1	1	1	1	1	.	.	.	.	1	1	1	.	.	1	1	.	.	1	1	.	1	.	.	1	.	.	.	.	.	.
uce-270	1	.	.	1	.	1	1	1	.	1	1	1	1	.	.	1	1	1	1	1	1	1	1	.	.	1	1	.	.	.	.	1	1	.	1	1	.	1	.	.	1	.	1	.	1	1	.	.	1
uce-271	.	.	1	.	.	1	1	1	1	.	.	.	1	1	1	1	1	.	.	.	.	1	1	.	.	.	.	1	.	.	.	.	1	1	.	.	.	1	.	.	.	.	.	.	.	.	.	.	.
uce-276	.	.	.	.	.	.	1	.	.	.	.	.	.	.	1	.	.	.	.	.	.	.	.	.	.	.	.	.	.	.	.	.	.	.	.	.	.	.	.	.	.	.	.	.	.	.	.	.	.
uce-277	.	.	1	1	.	.	.	.	.	.	.	.	.	.	.	.	.	.	.	.	.	.	.	.	.	1	.	1	.	.	.	.	.	1	.	.	.	.	.	.	.	.	.	.	.	.	.	.	.
uce-274	.	1	1	1	1	.	.	.	1	.	.	.	.	.	.	.	.	.	.	.	.	.	.	1	.	1	.	.	.	.	.	.	.	1	.	1	.	.	.	.	.	.	.	.	.	.	.	.	.
uce-275	.	.	.	1	.	.	.	.	.	.	.	.	.	.	.	.	.	.	.	.	.	.	.	.	.	.	.	1	.	.	.	.	.	1	.	.	.	.	.	.	.	.	.	.	.	.	.	.	.
uce-1060	.	.	.	.	.	.	.	.	.	.	.	.	.	.	.	.	.	.	.	.	.	.	.	.	.	.	.	.	.	.	.	.	.	1	.	.	.	.	.	.	.	.	.	.	.	.	.	.	.
uce-572	.	.	1	1	1	1	1	1	.	1	1	1	1	1	1	1	1	1	1	1	1	1	1	.	.	1	1	1	1	.	.	.	.	1	.	1	.	1	.	.	.	.	.	.	.	.	.	.	.
uce-895	.	.	1	1	.	.	1	.	1	1	1	.	.	1	1	.	.	.	.	1	1	.	.	.	.	.	1	.	.	.	.	.	.	.	.	1	.	1	.	.	.	.	.	.	.	.	.	.	.
uce-958	.	.	.	1	.	.	.	.	.	.	.	.	.	.	.	.	.	.	.	.	.	.	.	.	.	.	.	.	.	.	.	.	.	1	.	.	.	.	.	.	.	.	.	.	.	.	.	.	.
uce-922	.	.	.	.	.	.	.	.	.	.	.	.	.	.	.	.	.	.	.	.	.	.	.	.	.	.	.	.	.	.	.	.	.	.	.	.	.	.	.	.	.	.	.	.	.	.	.	.	.
uce-438	1	1	.	.	1	1	1	1	1	1	.	1	1	.	1	.	1	1	1	1	.	.	.	1	1	1	.	.	1	1	.	.	.	.	1	1	1	1	1	1	1	1	1	.	1	.	1	1	1
uce-439	.	.	.	.	.	.	.	.	.	.	.	.	.	.	.	.	.	.	.	.	.	.	.	.	.	.	.	.	.	.	.	.	.	.	.	.	.	.	.	.	.	.	.	.	.	.	.	.	.
uce-434	.	.	1	.	.	.	.	.	.	.	.	.	.	.	.	.	.	.	.	.	.	.	.	.	.	.	.	.	.	.	.	.	.	1	.	.	.	.	.	.	.	.	.	.	.	.	.	.	.
uce-435	.	1	1	1	.	1	.	1	.	.	1	1	1	1	1	.	1	1	.	.	.	1	1	.	.	1	.	.	.	.	.	.	.	1	.	.	.	1	.	1	.	.	.	.	.	.	.	.	.
uce-436	.	.	1	.	.	.	.	.	.	.	.	.	.	.	.	.	.	.	.	.	.	.	.	1	.	1	.	.	1	1	1	.	.	1	.	.	.	.	.	.	.	1	.	1	.	.	.	1	.
uce-437	1	1	1	1	1	1	1	1	1	.	1	1	1	1	.	1	1	1	1	1	1	1	1	1	.	1	.	1	1	1	1	1	1	1	1	1	1	1	.	1	1	1	1	1	1	1	1	1	1
uce-430	.	.	1	.	.	.	.	.	.	.	.	.	.	.	.	.	.	.	.	.	.	.	.	.	.	.	.	.	.	.	.	.	.	.	.	.	.	.	.	.	.	.	.	.	.	.	.	.	.
uce-431	.	.	.	.	.	.	.	.	.	.	.	.	.	.	.	.	.	.	.	.	.	.	.	.	.	.	.	.	.	.	.	.	.	.	.	.	.	.	.	.	.	.	.	.	.	.	.	.	.
uce-432	.	.	1	.	.	.	.	.	.	.	.	.	.	.	.	.	.	.	.	.	.	.	.	.	.	.	.	1	.	.	.	.	.	1	.	.	.	.	.	.	.	.	.	.	.	.	.	.	.
uce-433	.	.	.	.	.	.	.	.	.	.	.	.	.	.	.	.	.	.	.	.	.	.	.	.	.	.	.	.	.	.	.	.	.	.	.	.	.	.	.	.	.	.	.	.	.	.	.	.	.
uce-979	.	.	.	.	.	.	.	.	.	.	.	.	.	.	.	.	.	.	.	.	.	.	.	.	.	.	.	.	.	.	.	.	.	.	.	.	.	.	.	.	.	.	.	.	.	.	.	.	.
uce-771	.	1	1	1	.	.	.	.	1	1	1	1	1	1	.	.	.	.	1	1	1	.	.	.	1	1	1	.	.	.	1	.	1	.	.	.	.	1	1	1	.	.	.	.	.	.	.	.	.
uce-209	.	1	.	1	.	.	1	1	1	1	1	1	1	.	1	1	1	1	1	1	1	.	1	1	.	.	1	.	.	1	.	.	.	1	.	.	1	.	1	1	.	1	1	.	1	1	.	.	1
uce-208	1	.	.	.	1	.	.	.	1	1	.	.	.	.	.	.	.	.	1	.	1	.	.	1	.	.	.	.	.	.	.	.	1	1	.	.	1	.	.	.	.	1	1	1	.	1	.	1	.
uce-207	1	1	1	1	.	1	1	1	.	1	1	1	1	1	1	1	1	1	1	1	1	1	1	1	.	.	1	.	1	1	1	1	1	1	1	1	1	1	1	1	1	.	1	1	.	1	1	1	1
uce-206	.	.	.	.	.	.	.	.	.	.	.	.	.	.	.	.	.	.	.	.	.	.	.	.	.	.	.	1	.	.	.	.	.	.	.	.	.	.	.	.	.	.	.	.	.	.	.	.	.
uce-205	1	1	1	1	1	1	.	1	1	.	1	1	1	1	1	1	1	1	1	1	1	1	1	1	.	1	.	.	1	1	1	1	1	.	1	1	1	1	.	1	1	1	1	1	1	1	1	1	1
uce-204	.	.	1	.	.	.	.	.	.	.	.	.	.	.	.	.	.	.	1	.	.	.	.	.	1	.	.	.	.	.	.	.	.	1	.	.	.	.	.	.	.	.	.	.	.	.	.	.	.
uce-203	.	.	.	1	1	.	.	1	.	1	1	.	1	.	.	.	1	.	1	1	1	.	.	1	.	1	.	.	.	1	.	.	.	1	1	.	1	.	1	1	1	1	.	1	1	1	1	1	1
uce-202	.	.	1	.	.	.	.	.	.	.	.	.	.	.	.	.	.	.	.	.	.	.	.	.	.	.	.	.	.	.	.	.	.	.	.	.	.	.	.	.	.	.	.	.	.	.	.	.	.
uce-201	.	.	.	.	.	.	.	.	.	.	.	.	.	.	.	.	.	.	.	.	.	.	.	.	.	.	.	.	.	.	.	.	.	.	.	.	.	.	.	.	.	.	.	.	.	.	.	.	.
uce-200	1	.	1	1	1	.	.	.	.	.	.	.	.	.	.	.	.	.	.	.	.	.	.	1	.	1	.	1	1	1	1	1	1	1	1	.	1	.	.	.	1	1	1	1	1	1	1	1	.
uce-71	.	1	.	.	.	.	.	.	.	.	.	.	.	.	.	.	.	.	1	.	.	.	1	1	.	1	.	.	.	.	.	.	1	.	.	1	1	.	1	.	.	.	.	.	1	1	.	.	.
uce-70	.	.	.	.	.	.	.	.	.	.	.	.	.	.	.	.	.	.	.	.	.	.	.	.	.	.	.	1	.	.	.	.	.	1	.	.	.	.	.	.	.	.	.	.	.	.	.	.	.
uce-73	.	.	.	1	1	.	.	1	1	1	1	.	.	1	1	1	1	1	.	1	1	1	1	.	.	1	.	1	.	.	.	.	.	.	.	.	.	.	.	.	.	.	.	.	.	.	.	.	.
uce-72	.	.	.	.	.	.	.	.	.	.	.	.	.	.	.	.	.	.	.	.	.	.	.	.	.	.	.	.	.	.	.	.	.	.	.	.	.	1	.	.	.	.	.	.	.	.	.	.	.
uce-75	.	.	1	1	.	.	1	.	.	.	.	.	.	.	.	.	.	.	.	.	.	.	.	.	.	.	.	1	1	1	.	.	.	.	.	.	.	1	1	1	.	.	1	.	.	.	1	.	1
uce-74	.	.	.	.	.	.	.	.	.	.	.	.	.	.	.	.	.	.	.	.	.	.	.	.	.	.	.	1	.	.	.	.	.	.	.	.	.	.	.	.	.	.	.	.	.	.	.	.	.
uce-77	.	.	.	.	.	.	1	.	.	.	.	.	.	1	.	.	.	.	.	.	.	.	.	.	.	.	.	.	.	.	.	.	.	.	.	.	.	.	.	.	.	.	.	.	.	.	.	.	.
uce-76	.	.	.	1	.	.	.	.	.	.	.	.	.	.	.	.	.	.	.	.	.	.	.	.	.	.	.	.	.	.	.	.	.	1	.	.	.	.	.	.	.	.	.	.	.	.	.	.	.
uce-79	1	1	.	.	.	.	1	1	.	1	.	.	.	.	1	.	.	.	.	.	.	.	.	1	1	1	.	1	1	1	1	1	1	.	1	1	1	.	1	.	1	1	1	1	1	1	1	1	1
uce-78	.	1	.	1	.	.	.	.	.	.	.	.	.	.	.	.	.	.	.	.	.	.	.	.	.	.	.	.	.	.	.	.	.	1	.	.	.	.	.	1	1	.	.	.	.	.	.	.	.
uce-620	.	1	1	1	.	1	.	1	.	1	.	.	.	1	1	1	1	1	.	1	1	1	.	.	.	1	1	.	.	.	.	.	.	1	.	.	.	.	.	.	.	.	.	.	.	.	.	.	.
uce-997	.	.	.	.	.	.	.	.	.	.	.	.	.	.	.	.	.	.	.	.	.	.	.	.	.	.	.	.	.	.	.	.	.	.	.	.	.	.	.	.	.	.	.	.	.	.	.	.	.
uce-996	.	.	.	.	.	.	.	.	.	.	.	.	.	.	.	.	.	.	.	.	.	.	.	.	.	.	.	.	.	.	.	.	.	1	.	.	.	.	.	.	.	.	.	.	.	.	.	.	.
uce-995	.	.	.	1	.	.	.	.	.	.	.	.	.	.	.	.	.	.	.	.	.	.	.	.	.	1	.	1	.	.	.	.	.	1	.	.	.	.	.	.	.	.	.	.	.	.	.	.	.
uce-994	.	1	1	1	.	.	1	.	1	.	.	.	.	.	1	.	.	.	.	.	1	.	.	.	1	1	.	.	.	.	.	.	.	1	.	.	.	1	.	.	.	.	.	.	.	.	.	.	.
uce-993	.	.	1	1	.	1	1	1	1	1	1	.	1	1	1	.	1	1	.	1	.	1	1	.	.	.	.	.	.	.	.	.	.	1	.	1	.	1	.	.	.	.	.	.	.	.	.	.	.
uce-992	.	.	.	.	1	.	.	.	.	.	.	.	.	.	1	1	.	.	.	.	1	1	1	.	.	.	.	.	.	.	.	.	.	.	.	1	.	1	.	.	.	.	.	1	.	.	.	.	.
uce-858	1	1	1	.	1	.	1	1	1	1	1	1	1	1	1	1	1	1	.	1	1	1	1	.	.	.	.	1	.	.	.	.	1	1	1	.	.	1	.	1	.	.	.	.	.	.	.	.	.
uce-859	.	.	1	1	.	.	.	.	.	.	.	.	.	.	.	.	.	.	.	.	.	1	.	.	.	.	1	.	.	.	.	.	.	1	.	.	.	.	.	.	.	.	.	.	.	.	.	.	.
uce-856	.	.	1	1	.	.	1	.	1	.	.	.	.	.	.	.	.	.	.	1	.	.	.	.	1	.	.	.	.	.	.	.	.	1	.	.	.	.	.	.	.	.	.	.	.	.	.	.	.
uce-857	1	1	1	1	.	1	1	1	1	.	1	1	1	.	1	1	1	1	1	1	1	1	1	.	1	1	.	1	.	.	.	.	1	.	.	1	.	1	.	.	.	.	1	.	.	.	.	.	.
uce-854	.	.	.	.	.	.	.	.	.	.	.	.	.	.	.	.	.	.	.	.	.	.	.	.	.	.	.	.	.	.	.	.	.	.	.	.	.	.	.	.	.	.	.	.	.	.	.	.	.
uce-855	.	1	1	1	.	.	1	.	1	.	.	1	1	1	1	.	.	1	1	1	1	1	1	.	.	1	.	1	.	.	.	.	.	1	.	1	.	.	.	.	.	.	.	.	.	.	.	.	.
uce-852	.	.	.	.	.	.	.	.	.	.	.	.	.	.	.	.	.	.	.	.	.	.	.	.	.	.	.	1	.	.	.	.	.	1	.	.	.	.	.	.	.	.	.	.	.	.	.	.	.
uce-853	.	.	.	.	.	.	.	.	.	.	.	.	.	.	.	.	.	.	.	.	.	.	.	.	.	.	.	.	.	.	.	.	.	1	.	.	.	.	.	.	.	.	.	.	.	.	.	.	.
uce-850	.	.	.	.	.	.	.	.	.	.	.	.	.	.	.	.	.	.	.	.	.	.	.	.	1	1	.	.	.	.	.	.	.	.	.	.	.	.	.	.	.	.	.	.	.	.	.	.	.
uce-851	.	.	.	.	.	.	.	.	.	.	.	.	.	.	.	.	.	.	.	.	.	.	.	.	.	.	.	.	.	.	.	.	.	.	.	.	.	.	.	.	.	.	.	.	.	.	.	.	.
uce-1029	.	.	.	.	1	.	.	.	1	.	.	.	.	1	.	.	.	.	.	.	.	.	1	.	.	.	.	.	.	.	.	.	1	1	.	.	.	.	.	.	.	.	.	.	.	.	.	.	.
uce-828	1	1	.	1	.	.	.	.	1	1	1	1	1	1	.	.	.	.	1	1	1	.	.	1	.	1	1	.	1	1	1	1	1	.	.	1	1	1	1	1	1	1	1	1	1	.	1	1	1
uce-791	.	.	.	.	.	.	.	.	.	.	.	.	.	.	.	.	.	.	.	.	.	.	.	.	.	.	.	.	.	.	.	.	.	1	.	.	.	.	.	.	.	.	.	.	.	.	.	.	.
uce-779	.	.	1	.	.	1	.	.	.	.	.	.	.	.	.	.	.	.	.	.	.	.	.	.	.	.	.	.	.	.	.	.	.	.	.	.	.	.	.	.	.	.	.	.	.	.	.	.	.
uce-1023	.	.	.	1	.	.	.	.	.	.	.	.	.	.	.	.	.	.	.	.	.	.	.	.	.	.	.	.	.	.	.	.	.	1	.	.	.	.	.	.	.	.	.	.	.	.	.	.	.
uce-1022	.	.	.	.	.	.	.	.	.	.	.	.	.	.	.	.	.	.	.	.	.	.	.	.	.	.	.	.	.	.	.	.	.	.	.	.	.	.	.	.	.	.	.	.	.	.	.	.	.
uce-1021	.	.	.	.	.	.	.	.	.	.	.	.	.	.	.	.	.	.	.	.	.	.	.	.	.	.	.	.	.	.	.	.	.	.	.	.	.	.	.	.	.	.	.	.	.	.	.	.	.
uce-778	.	.	.	.	.	.	.	.	.	.	.	.	.	.	.	.	.	.	.	.	.	.	.	.	.	.	.	.	.	.	.	.	.	.	.	.	.	.	.	.	.	.	.	.	.	.	.	.	.
uce-1027	.	.	.	.	.	.	.	.	.	.	.	.	.	.	.	.	.	.	.	.	.	.	.	.	.	.	.	.	.	.	.	.	.	.	.	.	.	.	.	.	.	.	.	.	.	.	.	.	.
uce-379	.	.	.	1	.	.	.	.	.	.	.	.	.	.	.	.	.	.	.	.	.	.	.	.	.	1	.	1	.	.	.	.	1	.	.	.	.	.	.	.	.	.	.	.	.	.	.	.	.
uce-1025	1	1	.	.	1	.	1	.	.	.	1	.	.	.	1	.	.	.	.	.	.	.	1	1	.	.	.	.	1	1	1	1	1	1	1	1	1	.	1	1	1	1	1	1	1	1	1	1	1
uce-1024	.	1	.	1	1	.	1	1	1	1	1	1	1	.	.	1	1	1	1	1	1	.	1	.	1	.	1	.	.	.	.	.	.	1	.	1	.	1	.	.	.	.	.	1	.	.	.	.	.
uce-481	.	.	1	1	.	.	.	.	.	.	.	.	.	.	.	.	.	.	.	.	.	.	.	.	.	1	.	1	.	.	.	.	.	1	.	.	1	.	.	.	.	.	.	.	.	.	.	.	.
uce-480	.	.	.	.	.	.	.	.	.	.	.	.	.	.	.	.	.	.	.	.	.	.	.	.	.	.	.	.	.	.	.	.	.	.	.	.	.	.	.	.	.	.	.	.	.	.	.	.	.
uce-483	.	.	.	.	.	.	.	.	.	.	.	.	.	.	.	.	.	.	.	.	.	.	.	.	.	.	.	.	.	.	.	.	1	.	.	.	.	.	.	.	.	.	.	.	.	.	.	.	.
uce-378	.	1	1	.	1	1	1	1	1	.	1	1	1	.	1	1	1	1	1	1	1	1	1	.	1	.	.	1	.	.	.	.	.	1	1	.	.	1	1	1	1	.	.	.	.	1	.	1	.
uce-485	.	1	1	1	.	.	.	.	.	.	.	.	.	.	.	.	.	.	.	.	.	.	.	.	.	1	.	.	.	.	.	.	1	1	.	.	.	.	.	.	1	.	.	.	.	1	1	.	1
uce-484	1	1	1	1	1	1	1	1	1	1	1	1	1	1	1	1	1	1	1	1	1	1	1	1	1	1	1	.	1	1	1	1	1	1	1	1	1	.	.	.	1	1	1	1	1	1	1	1	1
uce-487	.	.	.	.	.	.	.	.	.	.	.	.	.	.	.	.	.	.	.	.	.	.	.	.	.	.	.	1	.	.	.	.	.	.	.	.	.	.	.	.	.	.	.	.	.	.	.	.	.
uce-486	.	.	.	.	.	.	.	.	.	.	.	.	.	.	.	.	.	.	.	.	.	.	.	.	.	.	.	1	.	.	.	.	.	1	.	.	.	.	.	.	.	.	.	.	.	.	.	.	.
uce-489	.	.	.	.	.	.	.	.	.	.	.	.	.	.	.	.	.	.	.	.	.	.	.	.	.	.	.	.	.	.	.	.	.	.	.	.	.	.	.	.	.	.	.	.	.	.	.	.	.
uce-488	.	1	1	1	.	.	.	.	.	.	.	.	.	.	.	.	.	.	.	.	.	.	.	.	.	1	.	.	.	.	.	.	.	1	.	.	.	.	.	.	.	.	.	.	.	.	.	.	.
uce-722	.	.	.	.	.	.	.	.	.	.	.	.	.	.	.	.	.	.	.	.	.	.	.	.	.	.	.	.	.	.	.	.	.	.	.	.	.	.	.	.	.	.	.	.	.	.	.	.	.
uce-723	1	.	.	.	1	.	.	.	.	.	.	.	.	.	.	.	.	.	.	.	.	.	.	1	.	1	.	.	1	1	1	.	1	.	1	.	1	.	.	1	1	1	1	.	1	1	.	.	.
uce-724	1	1	1	1	.	1	1	1	1	1	1	.	1	1	1	1	1	1	.	1	1	1	1	1	.	1	.	1	1	1	1	1	1	1	1	1	1	1	.	1	1	.	1	1	1	1	1	1	1
uce-725	.	.	.	.	1	.	.	.	.	.	.	.	.	.	.	.	.	.	.	.	.	.	.	.	.	.	.	1	.	.	.	.	.	.	.	.	.	.	.	.	.	.	.	.	.	.	.	.	.
uce-726	.	.	1	1	.	.	.	.	.	.	.	1	1	.	.	.	.	.	.	.	.	.	.	.	1	.	.	.	.	.	.	.	.	.	.	.	.	.	.	.	.	.	.	.	.	.	.	.	.
uce-628	.	.	.	.	.	.	.	.	.	.	.	.	.	.	.	.	.	.	.	.	.	.	1	.	.	.	.	1	.	.	.	.	.	.	.	.	.	.	.	.	.	.	.	.	.	.	.	.	.
uce-294	.	1	.	1	.	.	.	1	1	1	.	.	1	.	.	1	.	1	.	1	.	.	1	1	.	.	.	.	1	1	.	.	.	.	1	1	1	.	.	.	1	1	.	1	.	1	1	1	1
uce-295	.	1	1	1	.	1	1	1	1	1	1	1	1	.	1	1	1	1	1	.	.	1	.	1	1	1	1	1	1	1	1	1	1	.	1	1	1	1	.	.	1	1	1	1	1	1	1	.	.
uce-296	.	.	.	.	.	.	.	.	.	.	.	.	.	.	.	.	.	.	.	.	.	.	.	.	.	.	.	.	.	.	.	.	.	.	.	.	.	.	.	.	.	.	.	.	.	.	.	.	.
uce-297	1	.	1	1	1	1	.	1	1	1	1	.	1	1	.	1	1	1	1	1	1	.	.	1	1	1	.	.	1	1	1	1	1	.	1	1	1	1	1	1	1	1	1	1	1	1	1	1	1
uce-290	.	.	.	.	.	.	.	.	.	.	.	.	.	.	.	.	.	.	.	.	.	.	.	.	.	.	.	.	.	.	.	.	.	.	.	.	.	.	.	.	.	.	.	.	.	.	.	.	.
uce-291	.	.	1	1	.	1	1	1	1	.	.	.	.	1	1	1	1	1	1	1	1	1	.	.	.	1	.	.	.	.	.	.	.	1	1	.	.	1	.	.	.	.	1	1	1	.	.	.	.
uce-292	.	.	.	1	.	.	1	.	.	.	.	.	.	1	.	.	.	.	.	.	.	.	.	.	.	.	.	.	.	.	.	.	.	1	.	.	.	.	.	.	.	.	.	.	.	.	.	.	.
uce-293	.	.	.	.	.	.	.	.	.	.	.	.	.	.	.	.	.	.	.	.	.	.	.	.	.	.	.	1	.	.	.	.	.	.	.	.	.	.	.	.	.	.	.	.	.	.	.	.	.
uce-298	.	.	1	.	.	.	.	.	.	.	.	.	.	.	.	.	.	.	.	.	.	.	.	.	.	.	.	.	.	.	.	.	.	.	.	.	.	.	.	.	.	.	.	.	.	.	.	.	.
uce-299	.	.	1	1	1	1	1	1	1	1	1	.	1	1	1	1	.	1	1	1	.	1	1	1	.	1	1	.	1	1	1	1	1	1	1	1	1	1	.	1	1	1	.	1	1	1	1	1	1
uce-988	.	.	.	.	.	.	.	.	.	.	.	.	.	.	1	.	.	.	.	.	.	.	.	.	.	.	.	1	.	.	.	.	.	1	.	.	.	.	.	.	.	.	.	.	.	.	.	.	.
uce-728	1	1	1	1	1	1	1	1	1	1	1	.	1	1	1	1	1	.	1	1	1	1	1	.	.	1	.	.	.	1	.	.	1	1	.	1	.	.	.	.	.	.	.	.	.	.	.	.	.
uce-989	.	.	.	.	.	.	.	.	.	.	.	.	.	.	.	.	.	.	.	.	.	.	.	.	.	.	.	.	.	.	.	.	.	.	.	.	.	.	.	.	.	.	.	.	.	.	.	.	.
uce-793	.	.	1	1	.	1	1	1	1	1	1	1	1	1	1	1	1	1	1	1	1	1	1	.	1	1	.	1	.	.	.	.	.	1	.	.	.	1	.	1	.	.	.	.	.	.	.	.	.
uce-923	.	.	.	.	.	.	.	.	.	.	.	.	.	.	.	.	.	.	.	.	.	.	.	.	.	.	.	.	.	.	.	.	.	.	.	.	.	.	.	.	.	.	.	.	.	.	.	.	.
uce-654	1	1	1	1	.	1	1	1	1	1	1	1	1	1	1	1	1	1	1	1	1	1	1	1	1	1	1	1	.	1	.	1	1	1	.	1	.	1	.	1	.	.	1	.	1	1	.	.	1
uce-655	1	1	1	1	1	1	1	1	1	1	1	1	1	1	1	1	1	1	1	1	1	1	1	1	.	1	1	.	1	1	1	1	1	1	1	.	1	1	1	1	1	1	1	1	.	1	1	1	1
uce-159	.	.	.	.	.	.	.	.	.	.	.	.	.	.	.	.	.	.	.	.	.	.	.	.	.	.	.	.	.	.	.	.	.	.	.	.	.	.	.	.	.	.	.	.	.	.	.	.	.
uce-158	.	.	.	.	.	.	.	.	.	.	.	.	.	.	.	.	.	.	.	.	.	.	.	.	.	.	.	.	.	.	.	.	.	1	.	.	.	.	.	.	.	.	.	.	.	.	.	.	.
uce-650	1	1	.	1	1	.	.	.	.	.	.	.	.	.	1	.	.	.	.	.	.	.	.	.	.	1	.	.	1	.	.	1	1	.	1	.	.	1	.	.	.	.	.	.	.	.	1	.	.
uce-651	1	1	1	1	1	1	1	1	1	.	1	.	1	1	1	1	1	1	1	1	1	1	1	1	.	1	1	1	1	1	1	1	1	1	1	1	1	1	1	1	1	1	1	1	1	1	1	1	1
uce-652	.	1	1	1	.	.	.	.	1	.	1	.	.	.	.	.	.	.	.	1	.	.	1	.	.	1	.	.	.	.	.	.	.	1	.	.	.	.	.	.	.	1	.	.	.	.	.	.	.
uce-653	1	1	1	.	1	1	1	1	1	.	1	.	.	1	1	1	1	1	1	1	1	1	.	.	1	.	.	1	1	1	.	1	1	.	1	1	1	1	1	1	1	1	1	1	1	1	1	1	1
uce-153	.	.	1	.	.	.	.	.	.	.	.	.	.	.	.	.	.	.	.	.	.	.	.	.	.	1	.	.	.	.	.	.	1	1	.	1	.	.	.	.	.	.	.	.	.	.	.	.	.
uce-152	1	.	1	1	.	1	1	1	1	1	1	1	1	1	1	1	1	1	1	1	.	1	1	1	.	1	1	1	1	1	1	1	1	.	1	1	1	1	.	1	1	1	1	1	1	1	1	1	1
uce-151	.	.	.	.	.	1	1	.	1	.	.	.	.	1	.	1	1	1	.	.	.	1	1	.	.	.	.	.	.	.	.	.	1	.	.	.	.	1	.	.	.	.	.	.	.	.	.	.	.
uce-150	.	.	.	.	.	.	.	.	.	.	.	.	.	.	.	.	.	.	.	.	1	.	.	.	.	.	.	.	.	.	.	.	1	1	.	.	.	.	.	.	.	.	.	.	.	.	.	.	.
uce-157	.	1	1	1	1	1	1	1	1	.	1	1	1	1	1	1	1	1	1	1	.	1	1	1	.	1	.	1	1	.	1	1	.	1	1	1	1	1	.	1	1	1	1	1	1	1	1	1	1
uce-156	.	1	.	.	.	.	.	.	.	.	.	.	1	.	.	.	.	.	.	.	.	.	.	.	.	.	.	.	.	1	.	.	.	.	.	.	.	.	.	.	.	.	1	.	.	.	.	.	.
uce-155	1	1	1	1	1	1	1	1	.	1	.	1	1	.	1	1	1	1	.	.	.	1	.	1	.	1	.	1	1	1	1	1	1	1	1	1	1	1	.	.	1	.	1	1	.	.	1	1	1
uce-154	.	.	.	.	.	.	.	1	.	1	1	.	1	.	.	.	1	1	.	1	.	.	.	.	.	.	.	1	.	.	.	.	.	.	1	.	.	1	.	.	1	1	.	.	.	.	1	.	1
uce-966	.	1	1	1	.	1	.	1	1	1	1	.	1	1	.	1	1	1	1	1	1	1	1	.	.	.	.	1	.	1	.	.	1	1	.	1	.	.	.	.	.	.	.	.	.	.	.	.	.
uce-1018	.	1	.	1	1	.	1	.	.	.	.	.	.	1	1	1	.	1	.	.	.	.	1	.	1	1	1	.	.	1	.	1	1	.	.	1	.	1	1	1	.	.	.	.	1	.	1	1	.
uce-1019	.	.	1	.	.	.	.	.	.	.	.	.	.	.	.	.	.	.	.	.	.	.	.	.	.	.	.	.	.	.	.	.	.	.	.	.	.	.	.	.	.	.	.	.	.	.	.	.	.
uce-1061	.	.	.	.	1	1	1	1	.	1	1	.	.	.	1	.	1	1	1	.	.	1	1	.	1	1	.	.	.	1	1	.	1	.	.	.	1	.	.	.	.	.	.	.	1	.	.	1	1
uce-1012	.	.	1	1	.	.	.	.	.	.	.	1	.	.	.	.	.	.	.	.	.	.	.	.	.	.	.	.	.	.	.	.	.	.	.	1	.	.	.	.	.	.	.	.	.	.	.	.	.
uce-1013	.	.	.	.	.	.	.	.	.	.	.	.	.	.	.	.	.	.	.	.	.	.	.	.	.	.	.	.	.	.	.	.	.	.	.	.	.	.	.	.	.	.	.	.	.	.	.	.	.
uce-964	.	1	1	1	.	1	.	1	1	1	1	1	1	1	.	1	1	1	1	1	1	1	1	1	1	1	.	.	1	1	1	1	.	1	.	1	1	1	.	1	1	1	1	1	1	1	1	1	1
uce-470	.	.	.	.	.	.	.	.	.	.	.	.	.	.	.	.	.	.	.	.	.	.	.	.	.	.	.	.	.	.	.	.	.	.	.	.	.	.	.	.	.	.	.	.	.	.	.	.	.
uce-471	.	.	1	1	.	.	.	.	.	.	.	.	.	1	.	.	.	.	.	1	.	.	.	.	.	1	1	1	.	.	.	.	.	.	.	.	.	.	.	1	.	.	.	.	.	.	.	.	.
uce-472	.	.	.	.	.	.	.	.	.	.	.	.	.	.	.	.	.	.	.	.	.	.	.	.	.	.	.	.	.	.	.	.	.	.	.	.	.	.	.	.	.	.	.	.	.	.	.	.	.
uce-473	.	.	.	.	.	.	.	.	.	.	.	.	.	.	.	.	.	.	.	.	.	.	.	.	.	.	.	1	.	.	.	.	.	1	.	.	.	.	.	.	.	.	.	.	.	.	.	.	.
uce-474	1	1	1	1	1	1	1	1	1	1	1	.	1	1	1	1	.	1	1	1	1	1	1	1	.	1	.	1	1	1	1	1	1	1	1	1	1	1	.	1	1	1	1	1	1	1	1	1	1
uce-475	.	.	.	1	.	.	.	.	.	.	.	.	1	.	.	.	.	.	.	.	.	.	1	.	.	.	.	1	.	.	.	.	.	1	.	.	.	.	.	.	.	.	.	.	.	.	.	.	.
uce-476	.	.	1	1	.	.	1	.	.	.	.	.	.	.	.	.	.	.	.	.	.	.	.	.	.	.	.	.	.	.	.	.	.	.	.	.	.	.	.	.	.	.	.	.	.	.	.	.	.
uce-477	.	.	.	.	.	.	.	.	.	.	.	.	.	.	.	.	.	.	.	.	.	.	.	.	.	.	.	.	.	.	.	.	.	.	.	.	.	.	.	.	.	.	.	.	.	.	.	.	.
uce-478	.	.	.	.	.	.	.	.	.	.	.	.	.	.	.	.	.	.	.	.	.	.	.	.	.	.	.	.	.	.	.	.	.	.	.	.	.	.	.	.	.	.	.	.	.	.	.	.	.
uce-479	.	.	.	.	.	.	.	.	.	.	.	.	.	.	.	.	.	.	.	.	.	.	.	.	.	.	.	.	.	.	.	.	.	.	.	.	.	.	.	.	.	.	.	.	.	.	.	.	.
uce-243	.	.	.	.	.	.	.	.	.	.	.	.	.	.	.	.	.	.	.	.	.	.	.	.	.	.	.	.	.	.	.	.	.	.	.	.	.	.	.	.	.	.	.	.	.	.	.	.	.
uce-242	.	.	.	.	.	.	.	.	.	.	.	.	.	.	.	.	.	.	.	.	.	.	1	.	.	.	.	.	.	.	.	.	.	1	.	.	.	.	.	.	.	.	.	.	.	.	.	.	.
uce-241	.	1	1	1	.	.	.	.	.	.	.	.	.	.	.	.	.	.	.	.	.	.	.	.	.	.	.	.	.	.	.	.	.	.	.	.	.	.	.	.	.	.	.	.	.	.	.	.	1
uce-240	.	.	1	.	.	.	.	.	.	.	.	.	.	.	1	.	.	.	.	.	.	.	.	.	.	.	.	1	.	.	.	.	.	1	.	.	.	.	.	.	.	.	.	.	.	.	.	.	.
uce-247	1	1	.	.	1	1	1	1	.	1	1	1	1	1	1	1	1	1	1	1	1	1	1	1	1	1	.	.	1	1	1	1	1	.	1	1	1	1	1	1	1	1	1	1	1	1	1	1	1
uce-246	.	.	1	.	.	.	.	.	.	.	.	.	.	.	.	.	.	.	.	.	.	.	.	.	.	.	.	.	.	.	.	.	.	.	.	.	.	.	.	.	.	.	.	.	.	.	.	.	.
uce-245	1	1	.	.	1	1	.	1	1	1	.	1	1	1	.	1	1	1	1	1	.	1	.	.	1	1	.	.	1	.	.	.	1	1	.	1	1	1	1	1	1	1	1	1	1	1	1	1	.
uce-244	.	.	1	.	.	.	.	.	.	.	.	.	.	.	.	.	.	.	.	.	.	.	.	.	.	.	.	1	.	.	.	.	.	.	.	.	.	.	.	.	.	.	.	.	.	.	.	.	.
uce-571	.	.	.	.	.	.	.	.	.	.	.	.	.	.	.	.	.	.	.	.	.	.	.	.	.	.	.	.	.	.	.	.	.	.	.	.	.	.	.	.	.	.	.	.	.	.	.	.	.
uce-570	.	.	.	.	.	.	.	.	.	.	.	.	.	.	.	.	.	.	.	.	.	.	.	.	.	.	.	.	.	.	.	.	.	.	.	.	.	.	.	.	.	.	.	.	.	.	.	.	.
uce-249	.	.	.	.	.	.	.	.	.	.	.	.	.	.	.	.	.	.	.	.	.	.	.	.	.	.	.	.	.	.	.	.	.	.	.	.	.	.	.	.	.	.	.	.	.	.	.	.	.
uce-248	.	.	.	.	.	.	.	.	.	.	.	.	.	.	.	.	.	.	.	.	.	.	.	.	.	.	.	.	.	.	.	.	.	1	.	.	.	.	.	.	.	.	.	.	.	.	.	.	.
uce-575	.	.	.	.	.	.	.	.	.	.	.	.	.	.	.	.	.	.	.	.	.	.	.	.	.	.	.	.	.	.	.	.	.	.	.	.	.	.	.	.	.	.	.	.	.	.	.	.	.
uce-574	.	.	1	1	.	.	.	.	.	.	.	.	.	.	.	.	.	.	.	.	.	.	.	.	.	1	.	1	.	.	.	.	1	1	.	.	.	.	.	.	.	.	.	.	.	.	.	.	.
uce-577	.	.	.	.	.	.	.	.	.	.	.	.	.	.	.	.	.	.	.	.	.	.	.	.	.	.	.	.	.	.	.	.	.	1	.	.	.	.	.	.	.	.	.	.	.	.	.	.	.
uce-576	.	.	1	.	.	.	.	.	.	.	.	.	.	.	.	.	.	.	.	.	.	.	.	.	.	1	.	1	.	.	.	.	.	1	.	.	.	.	.	.	.	.	.	.	.	.	.	.	.
uce-543	.	.	.	.	.	.	.	.	.	.	.	.	.	.	.	.	.	.	.	.	.	.	.	.	.	.	.	.	.	.	.	.	.	1	.	.	.	.	.	.	.	.	.	.	.	.	.	.	.
uce-328	.	.	.	.	.	.	.	.	.	.	.	.	.	.	.	.	.	.	.	.	.	.	.	.	.	.	.	.	.	.	.	.	.	.	.	.	.	.	.	.	.	.	.	.	.	.	.	.	.
uce-329	1	1	.	1	1	1	1	1	1	1	1	1	1	1	1	1	1	1	1	1	1	1	1	1	.	.	.	.	1	.	1	1	1	1	1	1	1	.	.	1	1	1	1	1	1	1	1	1	.
uce-324	.	1	.	.	.	1	1	1	.	.	1	.	1	.	1	1	1	1	1	1	.	1	1	.	.	.	.	1	.	.	.	.	.	1	.	1	.	.	.	1	.	.	.	.	.	.	.	.	.
uce-325	.	.	.	.	.	.	.	.	.	1	.	1	1	.	.	.	.	.	.	1	.	.	.	.	.	.	.	.	.	.	.	.	.	.	.	1	.	1	.	.	.	.	.	.	.	.	.	.	.
uce-326	.	1	.	1	1	1	1	1	1	1	1	1	1	1	1	1	1	1	1	1	1	1	1	.	1	1	.	.	.	1	.	1	.	.	.	1	.	.	.	.	.	.	.	.	.	.	.	.	1
uce-327	.	1	1	1	.	1	1	1	.	.	1	1	1	.	1	.	1	.	.	1	.	.	.	.	.	.	.	.	.	.	.	.	.	1	.	1	.	.	.	.	.	.	.	.	.	.	.	.	.
uce-320	.	.	.	1	.	1	.	.	.	.	1	.	.	.	.	.	.	.	.	.	.	.	.	.	1	.	.	.	.	.	.	1	.	.	.	.	1	1	.	.	1	.	1	.	1	1	.	.	1
uce-321	.	.	.	1	.	.	.	.	.	.	.	.	.	.	.	.	.	.	.	.	.	.	.	.	.	1	.	1	.	.	.	.	.	.	.	.	.	1	.	.	.	.	.	.	.	.	.	.	.
uce-322	.	.	.	.	.	.	.	.	.	.	.	.	.	.	.	.	.	.	.	.	.	.	.	.	.	.	.	.	.	.	.	.	.	.	.	.	.	.	.	.	.	.	.	.	.	.	.	.	.
uce-323	1	1	.	1	1	1	1	1	1	1	1	1	1	1	1	1	1	1	1	1	1	1	1	1	1	1	1	.	1	1	1	1	1	1	1	1	1	1	1	1	1	1	.	1	1	1	1	1	1
uce-991	.	.	1	1	.	.	1	.	.	.	.	.	.	.	.	.	.	.	.	.	.	.	.	.	.	.	.	1	.	.	.	.	1	1	.	.	.	.	.	.	.	.	.	.	.	.	.	.	.
uce-683	.	1	1	1	1	1	1	1	1	1	.	1	1	.	1	1	1	1	1	1	1	1	1	.	.	1	.	1	1	.	1	.	1	1	.	.	.	.	1	1	1	1	1	1	.	1	1	1	1
uce-682	1	.	1	.	.	.	.	.	.	.	.	.	.	.	.	.	.	.	.	.	.	.	.	.	.	.	.	1	.	.	.	.	1	.	.	.	.	.	.	.	.	.	1	.	.	.	.	.	.
uce-681	.	.	.	.	.	.	.	.	.	.	.	.	.	.	.	.	.	.	.	.	.	.	.	.	.	.	.	1	.	.	.	.	.	.	.	.	.	.	.	.	.	.	.	.	.	.	.	.	.
uce-680	.	.	.	.	.	.	.	.	.	.	.	.	.	.	.	.	.	.	.	.	.	.	.	.	.	.	.	1	.	.	.	.	.	.	.	.	.	.	.	.	.	.	.	.	.	.	.	.	.
uce-687	.	.	.	1	.	.	.	.	.	.	.	1	.	.	.	.	.	.	.	.	.	.	.	.	.	1	.	.	1	.	.	1	.	.	.	.	.	.	.	.	.	.	.	.	1	.	.	.	1
uce-686	.	.	.	.	.	.	.	.	.	.	.	.	.	.	.	.	.	.	.	.	.	.	.	.	.	.	.	.	.	.	.	.	.	1	.	.	.	.	.	.	.	.	.	.	.	.	.	.	.
uce-685	.	.	.	.	.	.	.	.	.	.	.	.	.	.	.	.	.	.	.	.	.	.	.	.	.	.	.	.	.	.	.	.	.	.	.	.	.	.	.	.	.	.	.	.	.	.	.	.	.
uce-684	1	1	1	.	.	1	.	1	1	.	.	1	1	1	.	.	1	1	.	1	1	1	1	1	.	.	.	.	1	1	1	.	1	1	1	1	1	1	.	1	1	1	1	1	1	1	1	1	1
uce-689	.	.	.	.	.	.	.	.	.	.	.	.	.	.	.	.	.	.	.	.	.	.	.	.	.	.	.	.	.	.	.	.	.	.	.	.	.	.	.	.	.	.	.	.	.	.	.	.	.
uce-688	.	.	1	1	.	.	.	.	.	1	.	.	.	.	.	.	.	.	.	.	1	.	.	.	.	1	.	1	.	.	.	.	.	.	.	.	.	.	.	.	.	.	.	.	.	.	.	.	.
uce-99	.	.	.	.	.	.	.	.	.	.	.	.	.	.	1	.	.	.	.	.	.	.	.	.	.	.	.	.	.	.	.	.	.	1	.	.	.	.	.	.	.	.	.	.	.	.	.	.	.
uce-98	.	1	1	1	.	1	1	1	1	1	1	1	1	1	1	1	1	1	1	1	1	1	1	.	.	.	.	.	.	.	.	.	.	1	.	.	.	.	.	1	.	.	.	.	.	.	.	.	.
uce-97	.	1	.	1	1	1	.	1	1	1	1	1	1	1	.	1	1	1	1	1	1	1	1	.	.	.	.	.	.	1	1	.	1	.	1	1	.	.	.	1	.	.	.	.	1	.	.	1	1
uce-96	.	.	1	1	.	.	.	.	1	.	.	.	.	.	.	.	.	.	.	.	.	.	.	.	.	1	.	.	.	.	.	.	.	.	.	.	.	.	1	1	.	.	.	.	.	.	.	.	.
uce-95	.	.	.	.	.	.	.	.	.	.	.	.	.	.	.	.	.	.	.	.	.	.	.	.	.	.	.	1	.	.	.	.	.	.	.	.	.	.	.	.	.	.	.	.	.	.	.	.	.
uce-94	.	1	.	1	1	1	.	1	.	.	1	.	1	1	1	1	1	1	.	1	1	1	1	.	.	.	1	1	.	.	.	.	.	1	.	1	.	1	.	.	.	.	1	.	.	.	1	.	.
uce-93	.	.	1	.	.	.	.	.	.	.	.	.	.	.	.	.	.	.	.	.	.	.	.	.	.	.	.	1	.	.	.	.	.	1	.	.	.	.	.	.	.	.	.	.	.	.	.	.	.
uce-92	.	.	.	.	.	.	1	.	.	.	.	.	.	.	.	.	.	.	.	.	.	.	.	.	.	.	.	.	.	.	.	.	.	.	.	.	.	.	.	.	.	.	.	.	.	.	.	.	.
uce-91	1	1	1	1	1	1	1	1	1	.	1	1	1	1	.	1	.	1	.	1	1	1	1	1	1	1	1	1	1	1	1	1	.	1	1	1	1	1	.	1	1	1	1	1	1	1	1	.	.
uce-90	.	.	.	1	1	.	1	.	.	.	.	1	.	.	1	.	.	.	.	.	1	1	1	1	.	.	.	.	.	1	1	1	.	1	1	.	.	.	.	.	.	1	.	.	1	1	1	1	1
uce-926	.	1	.	.	.	1	1	.	1	1	1	.	1	1	1	1	1	1	1	1	1	.	.	.	.	.	.	.	.	.	.	.	.	.	.	.	.	.	.	.	.	.	.	.	.	.	.	.	.
uce-927	.	.	.	.	.	.	.	.	.	.	.	.	.	.	.	.	.	.	.	.	.	.	.	.	.	.	.	.	.	.	.	.	.	.	.	.	.	.	.	.	.	.	.	.	.	.	.	.	.
uce-924	.	.	.	.	.	.	.	.	1	.	1	.	1	.	.	.	.	.	.	.	1	.	.	.	.	.	.	.	.	.	.	.	.	.	.	.	.	.	.	.	.	.	.	.	.	.	.	.	.
uce-921	.	.	.	.	.	.	.	.	.	.	.	.	.	.	.	.	.	.	.	.	.	.	.	.	.	.	.	.	.	.	.	.	.	.	.	.	.	.	.	.	.	.	.	.	.	.	.	.	.
uce-889	.	.	.	.	.	.	.	.	.	.	.	.	.	.	.	1	.	.	.	.	.	.	.	.	.	.	.	1	.	.	.	.	.	.	.	.	.	.	.	.	.	.	.	.	.	.	.	.	.
uce-888	.	.	.	.	.	.	.	.	.	.	.	.	.	.	.	.	.	.	.	.	.	.	.	.	.	.	.	1	.	.	.	.	.	.	.	.	.	.	.	.	.	.	.	.	.	.	.	.	.
uce-920	.	.	1	.	.	.	.	.	.	.	.	.	.	.	.	.	.	.	.	.	.	.	.	.	.	.	.	.	.	.	.	.	.	.	.	.	.	.	.	.	.	.	.	.	.	.	.	.	.
uce-657	.	.	.	.	.	.	.	.	.	.	.	.	.	.	.	.	.	.	.	.	.	.	.	.	.	.	.	.	.	.	.	.	.	.	.	.	.	.	.	.	.	.	.	.	.	.	.	.	.
uce-885	1	.	.	.	1	1	.	.	.	1	.	.	1	.	.	.	.	.	1	1	1	.	.	1	.	1	.	.	1	1	1	1	1	.	.	1	.	.	1	1	.	1	1	1	1	1	.	1	1
uce-884	.	.	.	.	.	.	.	.	.	.	.	.	.	.	.	.	.	.	.	.	.	.	.	.	.	.	.	.	.	.	.	.	.	1	.	.	.	.	.	.	.	.	.	.	.	.	.	.	.
uce-887	.	.	1	1	.	.	.	.	.	.	.	.	.	.	.	.	.	.	.	.	.	.	.	.	1	1	.	1	.	.	.	.	.	1	.	.	.	.	.	.	.	.	.	.	.	.	.	.	.
uce-886	.	.	.	.	.	.	.	.	.	.	.	.	.	.	.	.	.	.	.	.	.	.	.	.	.	.	.	.	.	.	.	.	.	.	.	.	.	.	.	.	.	.	.	.	.	.	.	.	.
uce-881	1	1	1	1	.	.	1	1	.	1	1	1	1	1	.	.	1	.	1	1	1	1	1	.	.	.	1	.	.	1	.	1	1	.	1	.	1	.	1	1	.	.	.	.	1	1	1	1	1
uce-880	.	.	.	1	1	.	.	.	.	.	.	.	.	.	.	1	.	1	.	.	.	.	.	.	1	.	.	.	.	1	.	.	1	1	.	1	.	1	1	.	.	.	1	1	.	.	.	.	1
uce-883	.	.	.	1	1	1	.	1	1	1	1	1	1	1	.	1	1	1	1	1	1	1	.	.	1	1	1	.	.	.	.	.	.	1	.	1	.	1	1	1	.	.	.	1	.	.	1	.	.
uce-882	.	.	.	.	.	.	.	.	.	.	.	.	.	.	.	.	.	.	.	.	.	.	.	.	.	1	.	.	.	.	.	.	.	.	.	1	.	.	.	.	.	1	.	.	.	.	.	.	.
uce-391	.	.	1	.	.	.	.	.	.	.	.	.	.	.	.	.	.	.	.	.	.	.	.	.	.	.	.	.	.	.	.	.	.	.	.	.	.	.	.	.	.	.	.	.	.	.	.	.	.
uce-390	.	.	1	1	.	.	.	.	.	.	.	.	.	.	.	.	.	.	.	.	.	.	.	1	.	.	.	1	.	.	.	.	.	1	.	.	.	.	.	.	.	.	.	.	.	.	.	.	.
uce-393	1	1	1	1	.	1	1	1	1	1	1	1	1	.	1	1	1	1	.	1	.	1	1	1	.	1	1	.	1	.	1	1	1	1	.	1	.	1	.	1	1	.	.	1	.	.	1	1	.
uce-392	.	.	.	.	.	.	.	.	.	.	.	.	.	.	.	.	.	.	.	.	.	.	.	.	.	.	.	1	.	.	.	.	.	.	.	.	.	.	.	.	.	.	.	.	.	.	.	.	.
uce-395	.	.	1	1	.	1	1	1	1	1	1	.	.	1	1	1	1	1	1	1	1	1	1	.	1	1	.	1	.	.	.	.	.	.	.	.	.	1	.	.	.	.	.	.	.	.	.	.	.
uce-394	1	.	1	1	.	.	1	.	1	.	.	1	1	1	.	.	.	.	.	.	.	.	1	.	1	1	1	.	.	.	.	.	1	.	.	1	.	1	.	1	.	.	.	.	.	.	.	.	.
uce-397	.	.	.	.	.	.	.	.	.	.	.	.	.	.	.	.	.	.	.	.	.	.	1	.	.	.	.	.	.	.	.	.	.	.	.	.	.	.	.	.	.	.	.	.	.	.	.	.	.
uce-396	.	.	1	.	.	.	.	.	.	.	.	.	.	.	.	.	.	.	.	.	.	.	.	.	.	.	.	1	.	.	.	.	.	1	.	.	.	.	.	.	.	.	.	.	.	.	.	.	.
uce-399	.	.	1	.	1	.	1	.	1	.	.	.	.	.	1	1	.	.	.	.	.	.	.	1	.	.	.	1	1	.	1	1	1	1	1	.	.	.	.	.	.	1	1	.	.	.	1	1	1
uce-398	.	.	1	1	.	.	.	.	.	.	.	.	.	.	.	.	.	.	.	.	.	.	1	.	.	.	.	1	.	.	.	.	.	.	.	.	.	.	.	.	.	.	.	.	.	.	.	.	.
uce-720	.	1	1	1	.	.	1	.	.	1	1	1	1	1	1	.	.	.	1	.	1	.	1	1	.	1	.	.	1	.	.	1	.	1	.	.	.	.	.	.	1	1	1	1	.	1	1	1	1
uce-867	1	1	.	1	.	1	1	1	1	1	1	1	1	1	1	1	1	1	1	1	1	1	.	.	.	1	1	1	1	1	1	1	.	1	1	1	1	1	1	1	1	1	1	1	1	1	1	1	1
uce-866	.	.	1	1	.	1	1	1	1	1	1	1	1	1	.	.	1	1	1	1	1	1	1	.	.	1	1	.	.	.	.	.	.	1	.	1	.	.	1	1	.	.	.	.	.	.	.	.	.
uce-865	.	.	.	.	.	.	.	.	.	.	.	.	.	.	1	.	.	.	.	.	.	.	1	.	.	.	.	.	.	.	.	.	.	.	.	.	.	.	.	.	.	.	.	.	.	.	.	.	.
uce-864	.	1	1	1	.	1	1	1	1	1	.	.	1	1	.	1	1	1	.	1	1	1	.	.	.	1	.	1	.	.	.	.	.	1	.	1	.	1	.	.	.	.	.	.	.	.	.	.	.
uce-863	.	.	.	.	.	.	.	.	.	.	.	.	.	.	1	.	.	.	.	.	.	.	.	.	.	.	.	1	.	.	.	.	.	.	.	.	.	.	.	.	.	.	.	.	.	.	.	.	.
uce-862	.	.	1	.	.	.	.	.	.	.	.	.	.	.	.	.	.	.	.	.	.	.	.	.	.	.	.	.	.	.	.	.	.	.	.	.	.	.	.	.	.	.	.	.	.	.	.	.	.
uce-861	.	.	.	1	.	1	1	1	1	1	1	1	.	1	.	1	1	1	1	1	.	1	1	.	.	1	.	1	.	.	.	.	.	.	.	.	.	1	.	.	.	.	.	.	.	.	.	.	.
uce-860	.	.	1	.	.	.	.	.	.	.	.	.	.	.	.	.	.	.	.	.	.	.	.	.	.	.	.	.	.	.	.	.	.	.	.	.	.	.	.	.	.	.	.	.	.	.	.	.	.
uce-918	1	1	1	1	.	1	1	1	1	1	1	1	1	1	1	1	1	1	.	1	1	1	1	.	1	1	.	1	1	1	1	.	1	1	1	1	1	.	.	1	1	1	1	1	1	1	.	1	.
uce-869	.	.	1	1	.	.	.	.	.	.	.	.	.	.	.	.	.	.	1	.	.	.	.	.	.	.	.	.	.	.	.	.	1	1	.	.	.	.	.	.	.	.	.	.	.	.	.	.	.
uce-868	.	.	.	.	.	.	.	.	.	.	.	.	.	.	.	.	.	.	.	.	.	.	.	.	.	.	.	.	.	.	.	.	.	.	.	.	.	.	.	.	.	.	.	.	.	.	.	.	.
uce-925	.	.	.	.	.	.	.	.	.	.	.	.	.	.	.	.	.	.	.	.	.	.	.	.	.	.	.	.	.	.	.	.	.	.	.	.	.	.	.	.	.	.	.	.	.	.	.	.	.
uce-199	.	1	1	1	1	.	.	.	.	.	.	.	.	.	.	.	.	.	.	.	.	1	1	1	1	1	.	.	1	1	.	.	.	1	1	.	.	1	.	1	.	.	1	.	1	.	1	1	.
uce-198	.	.	.	.	.	.	.	.	.	.	.	.	.	.	.	.	.	.	.	.	.	.	.	.	.	.	.	.	.	.	.	.	.	1	.	.	.	.	.	.	.	.	.	.	.	.	.	.	.
uce-197	.	.	.	.	.	.	.	.	.	.	.	.	.	.	.	.	.	.	.	.	.	.	.	.	.	.	.	.	.	.	.	.	.	.	.	.	.	.	.	.	.	.	.	.	.	.	.	.	.
uce-196	.	.	1	.	.	.	.	.	.	.	.	.	.	.	.	.	.	.	.	.	.	.	.	.	.	.	.	1	.	.	.	.	.	.	.	.	.	.	.	.	.	.	.	.	.	.	.	.	.
uce-195	.	.	.	.	.	.	.	.	.	.	.	.	.	.	.	.	.	.	.	.	.	.	.	.	.	.	.	1	.	.	.	.	.	.	.	.	.	.	.	.	.	.	.	.	.	.	.	.	.
uce-194	.	.	1	.	.	.	.	.	.	.	.	.	.	.	.	.	.	.	.	.	.	.	.	.	.	1	.	.	.	.	.	.	.	.	.	.	.	1	1	1	.	.	.	.	.	.	.	.	.
uce-193	.	.	.	.	.	.	.	.	.	.	.	.	.	.	1	.	.	.	.	.	.	.	.	.	.	.	.	.	.	.	.	.	.	.	.	.	.	.	.	.	.	.	.	.	.	.	.	.	.
uce-192	.	.	.	.	.	.	.	.	.	.	.	.	.	.	.	.	.	.	.	.	.	.	.	.	.	.	.	.	.	.	.	.	.	.	.	.	.	.	.	.	.	.	.	.	.	.	.	.	.
uce-191	.	.	.	.	.	.	.	.	.	.	.	.	.	.	.	.	.	.	.	.	.	.	.	.	.	.	.	.	.	.	.	.	.	1	.	.	1	.	.	.	.	.	.	.	.	.	.	.	.
uce-190	.	.	1	.	.	.	.	.	1	.	.	.	.	.	.	.	.	.	.	.	.	.	1	.	.	.	.	.	.	.	.	.	1	1	.	.	.	.	.	.	.	.	.	.	.	.	.	.	.
uce-618	.	.	.	.	.	.	.	.	.	.	.	.	.	.	.	.	.	.	.	.	.	.	.	.	.	.	.	.	.	.	.	.	.	.	.	.	.	.	.	.	.	.	.	.	.	.	.	.	.
uce-619	.	.	1	1	.	.	.	.	.	.	.	.	.	.	.	.	.	.	.	.	.	.	.	.	.	.	.	.	.	.	.	.	.	1	.	.	.	.	.	.	.	.	.	.	.	.	.	.	.
uce-753	.	.	.	.	.	.	.	.	.	.	.	.	.	.	.	.	.	.	.	.	.	.	1	.	.	.	.	.	.	.	.	.	.	.	.	.	.	.	.	.	.	.	.	.	.	.	.	.	.
uce-752	.	.	.	.	.	.	.	.	.	.	.	.	.	.	.	.	.	.	.	.	.	.	.	.	.	.	.	1	.	.	.	.	.	.	.	.	.	.	.	.	.	.	.	.	.	.	.	.	.
uce-755	.	.	.	.	.	.	.	.	.	.	.	.	.	.	.	.	.	.	.	.	.	.	.	.	.	.	.	1	.	.	.	.	.	1	.	.	.	.	.	.	.	.	.	.	.	.	.	.	.
uce-754	.	1	1	1	.	1	1	1	1	1	1	1	1	.	1	1	1	1	1	.	1	1	1	1	1	1	1	.	.	1	1	1	1	1	1	1	1	1	1	1	1	1	1	1	1	1	1	1	1
uce-757	.	.	.	.	.	1	1	1	.	.	1	.	1	1	.	1	1	1	1	1	1	1	1	.	.	.	.	.	.	.	.	.	.	.	.	.	.	.	.	.	.	.	.	.	.	.	.	.	.
uce-756	.	.	.	.	.	.	.	.	.	.	.	.	.	.	.	.	.	.	.	.	.	.	.	.	.	.	.	.	.	.	.	.	.	.	.	.	.	.	.	.	.	.	.	.	.	.	.	.	.
uce-610	.	1	.	1	.	1	.	1	1	1	1	1	1	.	1	1	1	1	1	1	1	1	1	.	.	1	.	.	.	.	.	.	.	1	.	1	.	.	.	.	.	.	.	.	.	.	.	.	.
uce-611	.	.	1	1	.	.	1	.	1	.	.	1	1	.	.	.	.	.	.	.	1	.	1	.	1	1	1	.	.	.	.	.	.	1	.	.	.	.	.	1	.	.	.	.	.	.	.	.	.
uce-612	.	.	.	.	.	.	.	.	.	.	.	.	.	.	.	.	.	.	.	.	.	.	.	.	.	.	.	.	.	.	.	.	.	.	.	.	.	.	.	.	.	.	.	.	.	.	.	.	.
uce-613	.	.	.	.	.	.	.	.	.	.	.	.	.	.	.	.	.	.	.	.	.	.	.	.	.	.	.	1	.	.	.	.	.	.	.	.	.	.	.	.	.	.	.	.	.	.	.	.	.
uce-614	.	.	.	.	.	.	.	.	.	.	.	.	.	.	.	.	.	.	.	.	.	.	.	.	.	1	.	.	.	.	.	.	.	1	.	.	.	.	.	.	.	.	.	.	.	.	.	.	.
uce-615	.	.	.	.	.	.	.	.	.	.	.	.	.	.	.	.	.	.	.	.	.	.	.	.	.	.	.	.	.	.	.	.	.	1	.	.	.	.	.	.	.	.	.	.	.	.	.	.	.
uce-616	.	.	1	.	.	.	.	.	.	.	.	.	.	.	.	.	.	.	.	.	.	.	.	.	.	.	.	.	.	.	.	.	.	.	.	.	.	.	.	.	.	.	.	.	.	.	.	.	.
uce-617	.	.	1	.	.	.	.	.	.	.	.	.	.	.	.	.	.	.	.	.	.	.	.	.	.	.	.	.	.	.	.	.	.	.	.	.	.	.	.	.	.	.	.	.	.	.	.	.	.
uce-812	1	1	.	1	1	1	1	1	1	1	1	1	1	1	1	1	1	1	1	1	1	1	1	.	.	.	1	.	.	.	.	.	1	1	.	.	1	.	1	1	.	.	.	.	.	.	.	.	.
uce-813	.	.	.	.	.	.	.	.	.	.	.	.	.	.	.	.	.	.	.	.	.	.	.	.	.	.	.	.	.	.	.	.	.	.	.	.	.	.	.	.	.	.	.	.	.	.	.	.	.
uce-810	.	.	1	.	.	.	.	.	.	.	.	.	.	.	1	.	.	.	.	.	.	.	.	.	.	.	.	1	.	.	.	.	.	.	.	.	.	.	.	.	.	.	.	.	.	.	.	.	.
uce-811	1	1	1	1	1	1	1	1	1	1	1	1	1	1	1	1	1	1	1	1	1	1	1	1	.	1	1	.	1	1	1	1	1	.	1	.	1	1	1	1	1	1	1	1	1	.	1	1	1
uce-816	1	.	.	.	1	1	1	.	1	1	1	.	.	.	1	.	1	.	.	1	1	1	.	.	.	1	.	1	.	.	.	.	1	.	.	1	1	1	.	1	.	.	.	.	.	.	1	.	.
uce-817	.	1	1	1	1	1	1	1	1	1	1	.	1	1	1	1	.	1	.	1	1	1	1	.	1	1	1	1	.	.	.	.	.	.	.	1	.	1	.	1	.	.	1	.	1	.	1	.	1
uce-814	.	.	.	1	.	.	.	.	.	.	.	.	.	.	.	.	.	.	.	.	.	.	.	.	.	.	.	.	1	.	1	.	.	.	.	.	.	1	1	1	.	.	.	1	.	.	1	1	.
uce-815	.	.	.	1	.	.	.	.	1	.	1	1	1	1	1	.	.	.	1	1	1	1	1	.	.	1	.	1	.	.	.	.	.	1	.	.	.	.	.	.	.	.	.	.	.	.	.	.	.
uce-818	.	.	.	1	.	.	.	.	.	.	.	.	.	.	.	.	.	.	.	.	.	.	.	.	.	.	.	1	.	.	.	.	1	1	.	.	.	.	.	.	.	.	.	.	.	.	.	.	.
uce-819	.	.	.	.	.	.	.	.	.	.	.	.	.	.	.	.	.	.	.	.	.	.	.	.	.	.	.	.	.	.	.	.	.	.	.	.	.	.	.	.	.	.	.	.	.	.	.	.	.
uce-894	.	1	.	1	.	1	1	1	1	1	1	1	1	1	.	1	1	.	1	1	1	1	1	1	1	.	.	.	.	1	1	1	.	1	1	1	.	1	1	1	.	1	1	.	1	.	1	1	1
uce-768	1	1	1	1	.	1	1	1	1	1	1	1	1	1	1	1	.	1	1	1	1	1	.	1	.	.	1	.	1	1	1	1	1	.	1	1	1	1	1	1	1	1	1	1	1	1	1	1	1
uce-788	1	1	.	1	1	1	.	1	1	1	1	.	1	1	.	1	1	1	1	1	1	1	1	1	1	1	1	1	1	1	1	1	1	1	1	1	.	1	1	1	1	1	1	1	.	1	1	.	1
uce-789	.	1	.	.	.	1	.	1	1	1	1	.	1	1	1	.	1	1	1	1	1	1	1	.	1	.	1	.	.	.	.	1	1	.	.	1	.	1	1	1	.	.	.	.	.	.	.	.	.
uce-928	.	.	.	.	.	.	.	.	.	.	.	.	.	.	.	.	.	.	.	.	.	.	.	.	1	.	.	.	.	.	.	1	.	.	.	.	1	.	.	.	.	.	.	.	.	.	.	.	.
uce-467	.	1	1	.	.	.	1	.	1	.	.	1	.	.	.	.	.	.	.	.	.	.	1	1	.	1	.	1	.	.	.	.	.	1	1	.	.	.	.	.	.	.	.	.	.	.	1	.	.
uce-929	.	.	1	.	.	.	.	.	.	.	.	.	.	.	1	.	.	.	.	.	.	.	.	.	.	.	.	.	.	.	.	.	.	1	.	.	.	.	.	.	.	.	.	.	.	.	.	.	.
uce-466	.	.	.	.	.	.	.	.	.	.	.	.	.	.	.	.	.	.	.	.	.	.	.	.	.	.	.	.	.	.	.	.	.	.	.	.	.	.	.	.	.	.	.	.	.	.	.	.	.
uce-104	.	.	.	1	.	.	.	.	.	.	.	.	.	.	.	.	.	.	.	.	.	.	.	.	.	.	.	1	.	.	.	.	.	1	.	.	.	.	.	1	.	.	.	.	.	.	.	.	.
uce-105	1	.	1	1	.	1	1	1	1	1	.	1	1	.	1	1	1	1	1	1	1	1	1	.	.	.	.	1	.	.	.	.	1	1	.	1	1	1	.	.	.	.	.	.	.	.	.	.	.
uce-106	1	1	.	.	1	1	1	1	1	1	1	1	1	1	1	1	1	1	.	1	1	1	1	1	.	1	.	1	1	1	1	1	1	1	1	1	1	1	.	1	1	1	1	1	1	1	1	1	1
uce-107	.	.	.	.	.	.	.	.	.	.	.	.	.	.	.	.	.	.	.	.	.	.	.	.	.	.	.	.	.	.	.	.	.	.	.	.	.	.	.	.	.	.	.	.	.	.	.	.	.
uce-100	.	1	1	.	.	.	.	.	.	.	.	.	.	.	.	.	.	.	.	.	.	.	.	.	.	.	.	1	.	.	.	.	.	.	.	.	.	1	.	.	.	.	.	.	.	.	.	.	.
uce-101	1	.	.	.	1	.	1	.	1	1	.	.	.	.	1	.	1	.	.	1	.	.	.	.	.	.	.	.	1	.	.	.	1	.	.	.	.	.	.	.	.	.	.	.	.	.	.	.	.
uce-102	.	.	.	.	.	.	1	.	.	.	.	.	.	.	1	.	.	.	.	.	.	.	1	.	.	.	.	.	.	.	.	.	.	.	.	.	.	.	.	.	.	.	.	.	.	.	.	.	.
uce-103	.	.	.	.	.	.	.	.	.	.	.	.	.	1	.	.	.	.	.	.	.	.	.	.	.	.	.	.	.	.	.	.	1	1	.	.	.	.	.	.	.	.	.	.	.	.	.	.	.
uce-108	.	.	.	.	.	.	.	.	.	.	.	.	.	.	.	.	.	.	.	.	.	.	.	.	.	.	.	.	.	.	.	.	.	.	.	.	.	.	.	.	.	.	.	.	.	.	.	.	.
uce-109	.	.	1	1	.	.	.	.	.	.	.	.	.	.	.	.	.	.	.	.	.	.	.	.	.	1	.	1	.	.	.	.	.	1	.	.	.	.	.	.	.	.	.	.	.	.	.	.	.
uce-782	.	.	.	.	.	.	1	.	.	.	.	.	.	.	1	.	.	.	.	.	.	.	.	.	.	.	.	1	.	.	.	.	.	.	.	.	.	.	.	.	.	.	.	.	.	.	.	.	.
uce-783	.	1	1	1	.	1	1	1	1	1	1	1	1	1	1	1	1	1	1	1	1	1	1	.	1	1	1	.	.	.	.	.	.	1	.	.	.	1	.	1	.	.	.	.	.	.	.	.	.
uce-469	.	.	1	.	.	.	.	.	.	.	.	.	.	.	.	.	.	.	.	.	.	.	.	.	.	.	.	1	.	.	.	.	.	1	.	.	.	.	.	.	.	.	.	.	.	.	.	.	.
uce-729	.	.	1	.	.	.	.	.	.	.	.	.	.	.	.	.	.	.	.	.	.	.	.	.	.	.	.	.	.	.	.	.	.	.	.	.	.	.	.	.	.	.	.	.	.	.	.	.	.
uce-468	1	.	.	1	1	1	.	.	.	1	1	.	.	.	1	.	.	.	.	.	.	.	.	1	1	.	1	.	.	.	.	.	.	.	.	.	1	.	.	.	.	.	.	.	1	.	1	1	1
uce-539	1	1	1	1	1	1	1	1	1	1	1	1	1	1	1	1	1	1	1	1	.	1	1	.	1	1	.	.	.	1	.	.	1	1	.	.	.	.	.	.	.	1	.	1	.	1	1	1	.
uce-538	.	.	1	.	.	.	.	.	1	.	.	.	.	.	.	.	.	.	.	.	1	.	.	.	.	.	.	1	.	.	.	.	.	.	.	.	.	.	.	.	.	.	.	.	.	.	.	1	.
uce-535	.	.	.	.	.	.	.	.	.	.	.	.	.	.	.	.	.	.	.	.	.	.	.	.	.	.	.	1	.	.	.	.	.	1	.	.	.	.	.	.	.	.	.	.	.	.	.	.	.
uce-534	.	.	1	1	1	.	1	.	.	.	.	.	.	.	.	.	.	.	.	.	.	.	.	.	.	1	.	.	.	.	.	1	1	1	.	.	.	.	.	.	.	.	.	.	.	.	.	.	.
uce-537	.	.	.	.	.	.	.	.	.	.	.	.	.	.	.	.	.	.	.	.	.	.	.	.	.	.	.	1	.	.	.	.	.	1	.	.	.	.	.	.	.	.	.	.	.	.	.	.	.
uce-536	.	.	.	.	.	.	.	.	.	.	.	.	.	.	.	.	.	.	.	.	.	.	.	.	.	.	.	1	.	.	.	.	.	.	.	.	.	.	.	.	.	.	.	.	.	.	.	.	.
uce-531	.	.	1	.	.	.	.	.	.	.	.	.	.	.	.	.	.	.	.	.	.	.	.	.	.	.	.	.	.	.	.	.	.	.	.	.	.	.	.	.	.	.	.	.	.	.	.	.	.
uce-530	.	.	.	.	.	.	.	.	.	.	.	.	.	.	.	.	.	.	.	.	.	.	.	.	.	.	.	.	.	.	.	.	.	.	.	.	.	.	.	.	.	.	.	.	.	.	.	.	.
uce-533	.	.	.	.	.	.	.	.	1	1	.	.	.	.	.	.	.	.	.	.	.	.	.	.	.	1	.	.	.	.	.	.	.	.	.	.	.	.	.	.	.	.	.	.	.	.	.	.	.
uce-532	1	.	.	1	1	1	1	1	1	.	1	1	1	1	.	1	1	1	1	1	1	.	1	1	.	1	.	1	1	1	1	1	1	1	1	1	1	1	.	.	1	1	1	1	1	1	1	1	1
uce-360	.	.	1	.	1	1	1	1	1	1	1	1	1	1	1	1	1	1	1	1	1	1	1	1	1	1	.	1	.	.	.	.	.	1	.	.	.	1	.	1	.	.	.	.	.	.	.	.	.
uce-361	.	.	1	1	.	.	.	.	.	.	.	.	.	.	.	.	.	.	.	.	.	.	.	.	.	1	.	1	.	.	.	.	1	.	.	.	.	.	.	.	.	.	.	.	.	.	.	.	.
uce-362	.	.	.	.	.	.	.	.	.	.	1	.	.	.	.	.	1	.	.	1	1	.	.	.	.	.	.	.	.	.	.	.	.	.	.	.	.	.	.	.	.	.	.	.	.	.	.	.	.
uce-363	.	.	.	.	.	.	.	.	.	.	.	.	.	.	.	.	.	.	.	.	.	.	.	.	.	.	.	.	.	.	.	.	.	.	.	.	.	.	.	.	.	.	.	.	.	.	.	.	.
uce-364	.	.	1	1	.	.	.	.	.	.	.	.	.	.	.	.	.	.	.	.	.	.	1	.	.	.	.	.	.	.	.	.	.	.	.	.	.	.	.	.	.	.	.	.	.	.	.	.	.
uce-365	.	1	1	1	.	1	1	1	1	1	1	1	1	1	1	1	1	1	1	1	1	1	1	.	1	1	1	1	.	.	.	.	.	1	.	1	.	1	1	1	.	1	.	1	.	.	.	.	.
uce-366	.	.	1	1	.	.	.	.	.	.	.	.	.	.	.	.	.	.	.	.	.	.	.	.	.	.	.	.	.	.	.	.	.	1	.	.	.	.	.	.	.	.	.	.	.	.	.	.	.
uce-367	.	.	1	.	.	.	.	.	.	.	.	.	.	.	.	.	.	.	.	.	.	.	.	.	.	.	.	.	.	.	.	.	.	1	.	.	.	.	.	.	.	.	.	.	.	.	.	.	.
uce-368	1	1	1	1	.	1	1	1	1	.	1	1	1	1	1	1	1	1	1	1	1	1	1	.	.	.	.	.	.	.	.	.	1	1	.	1	.	1	.	1	.	.	.	.	.	1	.	.	.
uce-369	.	.	.	1	.	1	1	.	.	.	.	.	.	.	.	1	1	1	.	.	.	1	1	.	.	.	.	.	.	.	.	.	.	1	.	.	.	.	.	.	.	.	.	.	.	.	.	.	.
uce-785	.	.	1	.	.	1	1	1	1	1	1	.	1	1	1	1	1	1	1	1	1	1	1	.	.	.	.	.	.	.	.	.	.	.	.	.	.	.	.	.	.	.	.	.	.	.	.	.	.
uce-978	1	1	1	1	1	1	1	1	1	1	1	1	1	1	1	1	1	1	1	1	.	1	1	1	.	1	.	1	1	1	.	1	1	1	1	1	1	.	.	.	1	1	1	1	.	.	1	.	1
uce-975	.	.	.	1	.	1	1	1	.	1	1	.	.	1	.	1	1	1	.	1	1	1	.	.	1	1	.	.	.	.	.	.	.	.	.	.	.	1	.	1	.	.	.	.	.	.	.	.	.
uce-727	.	1	1	1	1	1	1	1	1	1	1	1	.	1	1	.	1	.	1	1	1	1	.	.	1	1	.	.	.	1	.	.	.	.	1	1	.	1	.	1	.	.	.	.	.	.	.	1	.
uce-974	.	.	1	1	.	1	1	1	1	1	1	1	1	1	.	.	1	1	1	1	1	1	1	.	.	1	.	.	.	.	.	.	.	1	.	.	.	.	1	1	.	.	.	.	.	.	.	.	.
uce-548	.	.	1	1	.	1	1	1	1	1	1	.	1	1	1	1	.	1	1	1	1	1	1	.	.	.	.	1	.	.	.	.	.	.	.	.	.	.	.	.	.	.	.	.	.	.	.	.	.
uce-1032	1	.	1	1	.	.	.	1	1	1	1	.	1	.	.	1	1	.	1	1	.	.	.	1	.	.	.	1	1	1	1	.	1	.	1	.	1	.	.	.	1	1	1	1	1	1	1	1	.
uce-977	1	1	.	1	1	1	.	1	.	1	.	1	.	.	.	1	1	1	1	1	1	.	1	1	.	1	.	.	1	1	1	1	1	.	1	.	1	.	.	.	1	1	1	1	1	1	1	1	1
uce-549	.	.	1	1	.	1	1	1	1	1	1	1	1	1	1	1	1	1	1	1	1	1	.	.	.	1	1	.	1	.	.	.	1	.	.	1	.	1	1	1	.	.	.	.	.	.	.	.	.
uce-764	.	.	.	.	.	.	.	.	.	.	.	.	.	.	.	.	.	.	.	.	.	.	.	.	.	.	.	.	.	.	.	.	.	.	.	.	.	.	.	.	.	.	.	.	.	.	.	.	.
uce-568	.	.	.	.	.	.	.	.	.	.	.	.	.	.	.	.	.	.	.	.	.	.	.	.	.	.	.	.	.	.	.	.	.	.	.	.	.	.	.	.	.	.	.	.	.	.	.	.	.
uce-971	.	.	.	.	.	.	.	.	.	.	.	.	.	.	.	.	.	.	.	.	.	.	.	.	.	.	.	.	.	.	.	.	.	.	.	.	.	.	.	.	.	.	.	.	.	.	.	.	.
uce-511	.	.	.	.	.	.	.	.	.	.	.	.	.	.	.	.	.	.	.	.	.	.	.	.	.	.	.	.	.	.	.	.	.	1	.	.	.	.	.	.	.	.	.	.	.	.	.	.	.
uce-970	.	.	1	1	.	.	.	.	.	.	.	.	.	.	.	.	.	.	.	.	.	.	.	.	.	.	.	.	.	.	.	.	.	1	.	.	.	.	.	.	.	.	.	.	.	.	.	.	.
uce-409	.	.	.	1	.	.	1	.	.	.	.	.	.	.	1	.	.	.	.	.	.	.	1	.	1	.	.	1	.	.	.	.	.	1	.	1	.	.	.	.	.	.	.	.	.	.	.	.	.
uce-408	.	.	.	.	.	.	.	.	.	.	.	.	.	.	.	.	.	.	.	.	.	.	.	.	.	.	.	.	.	.	.	.	.	.	.	.	.	.	.	.	.	.	.	.	.	.	.	.	.
uce-510	.	.	1	.	.	.	.	.	.	.	.	.	.	.	.	.	.	.	.	.	.	.	.	.	.	.	.	.	.	.	.	1	.	.	.	.	.	.	.	.	.	.	.	.	.	.	.	.	.
uce-973	.	.	.	1	.	.	1	.	.	.	.	.	.	.	.	.	.	.	.	.	.	.	.	.	1	1	.	1	.	.	.	.	1	.	.	.	.	.	.	.	.	.	.	.	.	.	.	.	.
uce-401	.	.	.	.	.	.	.	.	.	.	.	.	.	.	.	.	.	.	.	.	.	.	.	.	.	.	.	1	.	.	.	.	.	.	.	.	.	.	.	.	.	.	.	.	.	.	.	.	.
uce-400	.	.	.	.	.	.	.	.	.	.	.	.	.	.	.	.	.	.	.	.	.	.	.	.	.	.	.	.	.	.	.	.	.	.	.	.	.	.	.	.	.	.	.	.	.	.	.	.	.
uce-403	.	.	.	1	.	.	.	.	.	.	.	1	1	.	.	.	.	.	.	.	.	.	.	.	.	1	.	.	.	.	.	.	.	.	.	.	.	1	.	.	.	.	.	.	.	.	.	.	.
uce-402	.	1	1	1	.	1	.	1	1	.	1	.	1	1	.	.	1	.	1	1	.	1	1	.	.	1	.	.	.	.	.	.	.	1	.	.	.	.	.	.	.	.	.	.	.	.	.	.	.
uce-405	.	.	.	.	.	.	.	.	1	.	.	.	.	.	.	.	.	.	.	.	.	.	.	.	.	.	.	.	1	1	1	.	.	.	.	.	.	.	.	.	.	.	.	.	.	.	.	.	1
uce-404	.	.	1	.	.	.	.	.	.	.	.	.	.	.	.	.	.	.	.	.	.	.	.	.	.	.	.	.	.	.	.	.	.	.	.	.	.	.	.	.	.	.	.	.	.	.	.	.	.
uce-407	.	.	.	.	.	.	1	.	.	.	.	.	.	.	.	.	.	.	.	.	.	.	.	.	.	.	.	.	.	.	.	.	.	.	.	.	.	.	.	.	.	.	.	.	.	.	.	.	.
uce-406	.	.	.	1	.	.	.	.	.	.	1	.	1	.	.	.	.	.	.	1	1	.	.	.	.	.	.	.	.	.	.	.	.	1	.	1	.	.	.	.	.	.	.	.	.	.	.	.	.
uce-968	.	.	.	.	.	.	.	.	.	.	.	.	.	.	.	.	.	.	.	.	.	.	.	.	.	.	.	.	.	.	.	.	.	.	.	.	.	.	.	.	.	.	.	.	.	.	.	.	.
uce-969	1	1	1	1	1	1	1	1	1	1	1	.	1	.	1	1	1	1	1	1	1	1	1	1	1	.	.	.	1	1	1	1	1	1	1	1	1	1	1	1	1	1	1	1	1	1	1	1	1
uce-218	1	.	.	1	1	1	1	1	1	1	.	1	1	1	1	1	1	1	1	1	1	1	1	1	.	.	1	.	1	1	1	1	1	.	1	1	1	1	1	1	1	1	1	1	1	1	1	1	1
uce-219	.	.	.	.	.	.	.	.	.	.	.	.	.	.	.	.	.	.	.	.	.	.	.	.	.	.	.	.	.	.	.	.	.	.	.	.	.	.	.	.	.	.	.	.	.	.	.	.	.
uce-214	1	.	1	.	1	.	.	.	.	.	.	.	.	.	.	.	.	.	.	.	.	.	1	1	1	1	1	1	1	1	.	1	1	1	1	.	.	1	.	.	1	1	1	1	1	1	.	1	1
uce-215	.	.	1	.	1	.	.	.	.	.	.	.	.	.	.	.	.	.	.	.	.	.	.	.	.	.	.	1	.	.	.	.	.	1	.	.	.	.	.	.	.	.	.	.	.	.	.	.	.
uce-216	1	.	1	1	.	1	1	1	1	1	1	.	1	.	1	1	1	1	1	.	1	1	.	1	1	1	.	1	1	.	.	1	1	1	.	.	.	1	.	1	.	.	1	1	.	.	1	1	1
uce-217	.	1	1	1	.	1	1	1	1	1	1	1	1	1	1	.	1	1	.	1	1	1	1	.	1	1	.	1	.	.	.	.	.	1	.	1	.	1	.	.	.	.	.	.	.	.	.	.	.
uce-210	.	.	.	1	.	.	.	.	.	.	.	.	.	1	.	.	.	.	.	.	.	.	.	.	.	.	.	1	.	.	.	.	.	1	.	.	.	.	.	.	.	.	.	.	.	.	.	.	.
uce-211	.	.	1	.	.	.	.	.	.	.	.	.	1	.	.	.	.	.	.	.	.	.	.	.	.	1	.	.	.	.	.	.	.	1	.	.	.	.	.	.	.	.	.	.	.	.	.	.	.
uce-212	.	.	1	1	.	.	.	.	.	.	.	.	.	.	1	.	.	.	.	.	.	.	.	.	.	.	.	1	.	.	.	.	.	.	.	.	.	.	.	.	.	.	.	.	.	.	.	.	.
uce-213	.	.	.	1	.	.	.	.	.	.	.	.	.	.	1	.	.	.	.	.	.	.	.	.	1	1	1	.	1	.	1	1	1	.	1	1	.	1	1	1	.	1	1	1	.	.	1	.	1
uce-48	.	1	1	1	.	.	.	.	.	.	.	1	1	1	.	.	.	.	.	.	.	.	.	.	.	1	1	.	.	.	.	.	1	1	.	.	.	.	.	.	.	.	.	1	.	.	.	.	.
uce-49	.	.	.	.	.	.	.	.	.	.	.	.	1	.	.	.	.	.	.	.	.	.	.	.	.	.	.	1	.	.	.	.	.	1	.	.	.	.	.	.	.	.	.	.	.	.	.	.	.
uce-44	1	1	1	.	1	1	1	1	1	1	1	1	1	1	.	1	1	1	1	1	1	1	1	1	1	.	1	.	1	1	1	1	.	.	1	1	1	1	.	1	1	1	1	1	1	1	1	1	1
uce-45	1	1	1	1	.	1	1	1	1	1	1	.	1	1	1	1	1	1	1	1	1	1	1	1	.	1	1	.	1	1	1	1	1	1	1	.	1	.	.	.	1	1	1	1	1	1	1	1	1
uce-46	.	.	.	.	.	.	.	.	.	.	.	.	.	.	.	.	.	.	.	.	.	.	.	.	.	.	.	.	.	.	.	.	.	.	.	.	.	.	.	.	.	.	.	.	.	.	.	.	.
uce-47	.	1	1	1	1	1	1	1	1	1	1	.	1	.	1	1	1	1	1	1	1	1	1	.	1	1	1	1	1	.	1	.	.	1	1	1	1	1	.	1	1	1	1	1	1	1	1	1	1
uce-40	1	.	.	1	1	1	1	1	.	1	1	1	1	1	1	1	1	1	1	1	1	1	.	.	1	1	1	.	.	.	.	.	1	1	1	1	.	1	1	1	1	1	.	1	1	.	1	1	1
uce-41	.	.	1	1	.	.	1	.	.	.	.	.	.	.	.	.	.	.	.	.	.	.	.	.	.	1	.	.	.	.	.	.	1	.	.	.	.	.	.	.	.	.	.	.	.	.	.	.	.
uce-42	.	.	.	.	.	.	.	.	.	.	.	.	.	.	.	.	.	.	.	.	.	.	.	.	.	.	.	.	.	.	.	.	.	.	.	.	.	.	.	.	.	.	.	.	.	.	.	.	.
uce-43	.	.	.	.	.	.	.	.	.	.	.	.	.	.	.	.	.	.	.	.	.	.	.	.	.	.	.	.	.	.	.	.	.	.	.	.	.	.	.	.	.	.	.	.	.	.	.	.	.
uce-984	.	.	1	1	.	.	.	.	.	.	.	.	.	.	.	.	.	.	.	.	.	.	.	.	.	1	.	.	.	.	.	.	.	.	.	.	.	.	.	.	.	.	.	.	.	.	.	.	.
uce-661	.	.	.	.	.	.	.	.	1	.	.	.	.	1	.	.	.	.	.	.	.	.	.	.	.	.	.	1	.	.	.	.	.	.	.	.	.	.	.	.	.	.	.	.	.	.	.	.	.
uce-829	1	1	.	1	1	1	.	1	1	1	1	.	1	1	1	.	1	1	.	1	1	1	1	1	1	1	.	1	1	1	1	1	1	1	1	1	1	1	1	1	1	1	1	1	1	1	1	1	1
uce-518	.	.	.	.	.	.	.	.	.	.	.	.	.	.	.	.	.	.	.	.	1	.	.	.	.	.	.	.	.	.	.	.	.	.	.	.	.	.	.	.	.	.	.	.	.	.	.	.	.
uce-980	.	.	1	1	.	.	1	.	1	1	1	1	1	1	.	1	.	1	1	1	1	.	1	.	.	1	.	.	.	.	.	.	1	.	.	.	.	.	.	1	.	.	.	.	.	.	.	.	.
uce-981	.	.	.	1	.	1	1	1	1	1	1	1	1	.	1	1	.	1	.	.	1	1	1	.	.	1	.	.	.	.	.	.	.	1	.	1	.	1	.	.	.	.	.	.	.	.	.	.	.
uce-982	.	.	.	.	.	.	.	.	.	.	.	.	.	.	.	.	.	.	.	.	.	.	.	.	.	.	.	.	.	.	.	.	.	.	.	.	.	.	.	.	.	.	.	.	.	.	.	.	.
uce-660	.	.	.	1	.	.	.	.	.	.	.	.	.	.	.	.	.	.	.	.	.	.	.	.	.	.	.	1	.	.	.	.	.	.	.	.	.	1	.	.	.	.	.	.	.	.	.	.	.
uce-823	.	.	1	1	1	.	.	.	.	.	.	.	.	.	.	.	.	.	.	.	.	.	.	.	.	.	.	1	.	.	.	.	.	1	1	.	.	.	.	.	.	.	.	.	.	.	.	.	.
uce-822	.	1	1	1	.	1	.	1	1	1	1	.	1	1	.	1	1	1	1	1	1	1	.	.	1	1	.	1	.	.	.	1	.	1	.	.	.	.	1	.	.	.	.	.	.	.	.	.	.
uce-821	1	1	1	1	1	1	1	1	1	1	.	1	1	1	.	1	.	1	.	1	.	1	1	1	1	1	1	.	.	1	1	.	1	.	1	1	1	1	1	1	.	1	.	.	1	.	.	.	.
uce-820	.	.	.	.	.	.	1	.	1	.	.	.	.	1	.	1	.	.	.	.	1	.	1	.	1	.	1	.	1	.	.	1	1	.	.	.	.	1	.	.	.	.	.	1	1	.	1	.	.
uce-827	.	.	.	.	.	.	.	.	.	.	.	.	.	.	.	.	.	.	.	.	.	.	.	.	.	.	.	1	.	.	.	.	.	.	.	.	.	.	.	.	.	.	.	.	.	.	.	.	.
uce-826	.	.	1	.	.	.	.	.	.	.	.	.	.	.	.	.	.	.	.	.	.	.	.	.	.	.	.	.	.	.	.	.	.	.	.	.	.	.	.	.	.	.	.	.	.	.	.	.	.
uce-825	.	.	.	.	.	.	1	.	.	.	.	.	.	.	1	.	.	.	.	.	.	.	.	.	.	.	.	.	.	.	.	.	.	.	.	.	.	.	.	.	.	.	.	.	.	.	.	.	.
uce-824	1	.	.	.	.	.	.	.	.	.	.	.	.	.	.	.	.	.	.	.	.	.	.	.	.	.	.	.	1	.	1	1	1	1	.	1	.	.	.	.	1	.	1	1	.	1	.	.	1
uce-715	.	.	.	.	.	.	.	.	.	.	.	.	.	.	.	.	.	.	.	.	.	.	.	.	.	.	.	.	.	.	.	.	.	.	.	.	.	.	.	.	.	.	.	.	.	.	.	.	.
uce-714	.	.	.	.	.	.	.	.	.	.	.	.	.	.	.	.	.	.	.	.	.	.	.	.	.	.	.	.	.	.	.	.	.	.	.	.	.	.	.	.	.	.	.	.	.	.	.	.	.
uce-717	.	.	1	1	.	.	.	.	.	.	.	1	.	.	.	.	.	.	.	.	.	.	.	.	.	1	.	.	.	1	.	.	1	1	.	.	.	.	.	.	1	.	1	1	.	.	1	.	1
uce-716	.	.	.	.	.	.	.	.	.	.	.	.	.	.	1	.	.	.	.	.	.	.	.	.	.	.	.	1	.	.	.	.	.	.	.	.	.	.	.	.	.	.	.	.	.	.	.	.	.
uce-711	.	.	.	.	.	.	.	.	.	.	.	.	.	.	.	.	.	.	.	.	.	.	.	.	.	.	.	.	.	.	.	.	.	1	.	.	.	.	.	.	.	.	.	.	.	.	.	.	.
uce-710	.	.	1	1	.	.	1	1	1	.	.	.	1	.	1	.	.	.	.	1	.	.	1	.	.	.	.	1	.	.	.	.	.	1	.	.	.	.	.	.	.	.	.	.	.	.	.	.	.
uce-713	.	.	.	.	.	.	.	.	.	.	.	.	.	.	.	.	.	.	.	.	.	.	.	.	.	.	.	.	.	.	.	.	.	.	.	.	.	.	.	.	.	.	.	.	.	.	.	.	.
uce-712	.	.	.	1	.	.	1	.	1	1	1	.	.	1	1	.	.	.	1	1	1	.	1	.	.	.	.	1	.	.	.	.	.	1	.	1	.	1	.	.	.	.	.	.	.	.	.	.	.
uce-1016	.	.	.	.	.	.	.	.	.	.	.	.	.	.	.	.	.	.	.	.	.	.	.	.	.	.	.	.	.	.	.	.	.	.	.	.	.	.	.	.	.	.	.	.	.	.	.	.	.
uce-1017	.	.	.	.	.	.	.	.	.	.	.	.	.	.	.	.	.	.	.	.	.	.	.	.	.	.	.	.	.	.	.	.	.	.	.	.	.	.	.	.	.	.	.	.	.	.	.	.	.
uce-1014	.	.	.	.	.	.	.	.	.	.	.	.	.	.	.	.	.	.	.	.	.	.	.	.	.	.	.	.	.	.	.	.	.	.	.	.	.	.	.	.	.	.	.	.	.	.	.	.	.
uce-1015	.	1	.	1	1	1	1	1	.	1	1	1	1	.	.	1	1	1	1	1	1	1	1	1	1	1	1	.	.	1	1	1	1	.	.	1	.	1	1	1	.	.	.	.	.	.	.	1	.
uce-719	.	.	.	1	.	.	.	.	.	.	.	.	.	.	.	.	.	.	.	.	.	.	.	.	.	.	.	.	.	.	.	.	.	.	.	.	.	.	.	.	.	.	.	.	.	.	.	.	.
uce-718	.	.	1	.	.	.	.	.	.	.	.	.	.	.	.	.	.	.	.	.	.	.	.	.	.	.	.	1	.	.	.	.	.	1	.	.	.	.	.	.	.	.	.	.	.	.	.	.	.
uce-1010	.	.	1	.	.	.	.	.	.	.	.	.	.	.	.	.	.	.	.	.	.	.	.	.	.	.	.	1	.	.	.	.	.	.	.	.	.	.	.	.	.	.	.	.	.	.	.	.	.
uce-1011	1	.	.	.	1	.	.	.	.	.	.	.	.	.	.	.	.	.	.	.	.	.	.	1	1	1	1	.	1	1	1	1	1	.	1	.	.	1	.	.	1	1	.	.	1	.	.	.	1
uce-498	.	.	1	1	.	.	.	.	.	.	.	.	.	.	.	1	.	.	.	.	.	.	.	.	.	1	.	.	.	.	.	.	1	.	.	.	.	.	.	.	.	.	.	.	.	.	.	.	.
uce-499	.	.	.	.	.	.	.	.	.	.	.	.	.	.	.	.	.	.	.	.	.	.	.	.	.	.	.	.	.	.	.	.	.	.	.	.	.	.	.	.	.	.	.	.	.	.	.	.	.
uce-496	.	.	.	.	.	.	.	.	.	.	.	.	.	.	.	.	.	.	.	.	.	.	.	.	.	1	.	.	.	.	.	.	.	.	.	.	.	.	.	.	.	.	.	.	.	.	.	.	.
uce-497	.	1	1	1	1	1	.	.	1	.	1	1	1	1	1	.	.	.	1	1	1	1	1	.	1	1	.	.	1	1	1	1	.	1	1	1	1	1	.	1	.	1	1	1	1	.	1	1	1
uce-494	.	1	1	1	1	1	.	.	1	1	1	1	1	1	.	1	.	.	1	1	1	.	.	.	.	1	.	1	1	.	1	.	1	1	.	1	.	1	1	1	1	1	1	1	.	.	.	.	1
uce-495	.	.	.	.	.	.	.	.	.	.	.	.	.	.	.	.	.	.	.	.	.	.	.	.	.	.	.	.	.	.	.	.	.	.	.	.	.	.	.	.	.	.	.	.	.	.	.	.	.
uce-492	.	.	.	.	.	.	.	.	.	.	.	.	.	.	.	.	.	.	.	.	.	.	.	.	.	.	.	.	.	.	.	.	.	.	.	.	.	.	.	.	.	.	.	.	.	.	.	.	.
uce-493	.	1	1	1	.	1	1	1	1	1	1	1	.	1	1	1	1	1	1	1	1	1	1	.	1	1	.	.	.	1	1	1	.	.	1	.	1	1	.	1	1	1	1	.	1	1	.	.	1
uce-490	.	.	.	.	.	.	.	.	.	.	.	.	.	.	.	.	.	.	.	.	.	.	.	.	.	.	.	.	.	.	.	.	.	.	.	.	.	.	.	.	.	.	.	.	.	.	.	.	.
uce-491	.	.	1	1	1	1	1	1	1	1	1	1	1	1	1	1	1	1	1	1	1	1	.	.	.	.	.	1	.	.	.	.	.	1	.	1	1	1	.	1	.	.	.	.	.	.	.	.	.
uce-669	.	.	.	1	.	.	.	.	.	.	.	.	.	.	.	.	.	.	.	.	.	.	1	.	.	1	1	1	.	.	.	.	1	.	.	.	.	1	.	.	.	.	.	.	.	.	.	.	.
uce-898	.	.	1	1	.	.	.	.	.	.	.	.	.	.	.	.	.	.	.	.	.	.	.	.	.	.	.	1	.	.	.	.	.	.	.	.	.	1	.	1	.	.	.	.	.	.	.	.	.
uce-668	.	.	.	.	.	.	.	.	.	.	.	.	.	.	.	.	.	.	.	.	.	.	.	.	.	.	.	.	.	.	.	.	.	.	.	.	.	.	.	.	.	.	.	.	.	.	.	.	.
uce-917	.	.	.	.	.	.	.	.	.	.	.	.	.	.	.	.	.	.	.	.	.	.	.	.	.	.	.	.	.	.	.	.	.	.	.	.	.	.	.	.	.	.	.	.	.	.	.	.	.
uce-269	1	1	1	1	1	1	.	1	.	.	1	1	1	1	1	1	1	1	1	1	1	.	1	1	1	1	.	1	1	1	1	.	1	.	1	1	1	1	1	1	.	1	1	.	1	1	1	1	1
uce-915	1	1	1	1	1	1	1	1	1	1	1	.	1	.	1	.	.	1	1	1	1	1	.	1	.	1	.	.	1	1	1	1	1	.	1	1	1	1	1	1	1	1	1	.	1	1	1	1	1
uce-914	1	1	1	1	1	1	1	1	1	1	1	1	1	.	1	1	1	1	1	.	1	1	.	1	1	1	1	.	1	.	1	1	1	.	1	1	1	1	1	1	1	1	1	.	1	1	1	1	1
uce-913	.	1	1	1	.	.	.	.	.	.	.	.	.	.	.	.	.	.	.	.	.	.	.	.	1	1	.	.	.	.	.	.	.	1	1	.	.	.	.	.	.	.	.	.	.	.	.	.	.
uce-912	.	.	.	.	.	.	.	.	.	.	.	.	.	.	.	.	.	.	.	.	.	.	.	.	.	.	.	.	.	.	.	.	.	.	.	.	.	.	.	.	.	.	.	.	.	.	.	.	.
uce-911	.	.	.	.	.	.	.	.	1	1	.	1	.	1	.	.	.	.	1	.	.	.	.	.	.	.	.	.	.	.	.	.	.	.	1	.	.	1	.	.	1	.	.	.	.	.	.	.	.
uce-268	.	1	1	1	.	.	1	1	.	1	.	1	1	.	1	1	.	1	1	1	.	.	.	.	.	1	.	.	.	.	.	.	.	1	.	.	.	.	.	.	.	.	.	1	.	.	.	1	.
uce-961	.	.	.	.	.	.	.	.	.	.	.	.	.	.	.	.	.	.	.	.	.	.	.	.	.	.	.	.	.	.	.	.	.	.	.	.	.	.	.	.	.	.	.	.	.	.	.	.	.
uce-148	.	.	.	1	.	.	.	.	.	.	.	1	1	.	.	.	.	.	.	.	.	.	.	.	.	.	.	.	.	.	.	.	.	.	.	.	.	.	.	.	.	.	.	.	.	.	.	.	.
uce-149	.	.	1	1	.	1	1	1	1	1	1	1	1	1	1	1	1	1	1	1	1	1	1	.	1	1	.	.	.	.	.	.	.	.	.	.	.	1	.	1	.	.	.	.	.	.	.	.	.
uce-663	.	.	.	1	.	.	.	.	.	.	.	.	.	.	.	.	.	.	.	.	.	.	.	.	.	.	.	.	.	.	.	.	.	.	.	.	.	.	.	.	.	.	.	.	.	.	.	.	.
uce-662	.	1	1	.	1	.	1	.	1	.	.	1	1	1	1	.	.	.	.	1	.	.	.	.	.	.	1	1	.	.	.	.	.	1	.	.	.	1	.	.	.	.	.	.	.	.	.	.	.
uce-665	.	.	.	.	.	.	.	.	.	.	.	.	.	.	.	.	.	.	.	.	.	.	.	.	.	.	.	.	.	.	.	.	.	.	.	.	.	.	.	.	.	.	.	.	.	.	.	.	.
uce-664	.	.	.	.	.	.	.	.	.	.	.	.	.	.	.	.	.	.	.	.	.	.	.	.	.	.	.	.	.	.	.	.	.	.	.	.	.	.	.	.	.	.	.	.	.	.	.	.	.
uce-667	.	.	1	.	.	.	.	.	.	.	.	.	.	.	.	.	.	.	.	.	.	.	.	.	.	.	.	.	.	.	.	.	.	1	.	.	.	.	.	.	.	.	.	.	.	.	.	.	.
uce-666	.	.	.	1	1	.	.	.	.	.	.	.	.	.	.	.	.	.	.	.	.	.	.	.	1	1	1	1	1	.	.	.	1	.	.	.	.	1	.	.	.	.	.	.	.	.	.	.	.
uce-140	.	.	1	.	.	.	.	.	.	.	.	.	.	.	.	.	.	.	.	.	.	.	.	.	.	.	.	.	.	.	.	.	.	1	.	.	.	.	.	.	.	.	.	.	.	.	.	.	.
uce-141	.	.	1	1	.	.	.	.	.	.	.	.	.	.	.	.	.	.	.	.	.	.	.	.	.	.	.	.	.	.	.	.	1	1	.	.	.	.	.	.	.	.	.	.	.	.	.	.	.
uce-142	.	1	1	1	1	1	1	1	1	1	1	.	.	1	1	1	1	1	1	1	1	1	1	1	.	1	1	1	1	1	1	1	1	1	1	1	1	1	.	.	1	1	1	1	1	1	1	1	1
uce-143	.	1	1	1	.	1	1	1	1	1	1	1	1	1	1	1	1	1	1	1	1	1	1	.	.	1	.	.	.	.	.	.	.	1	.	1	.	.	.	.	.	.	.	.	.	.	.	.	.
uce-144	1	1	1	1	1	.	.	1	.	1	1	.	1	.	1	.	1	1	.	.	.	.	.	.	.	.	.	1	1	1	1	.	.	1	1	1	1	.	1	.	.	1	.	.	1	.	1	1	1
uce-145	.	.	1	.	.	.	.	.	.	.	.	.	.	.	.	.	.	.	.	.	.	.	.	.	.	.	.	.	.	.	.	.	.	.	.	.	.	.	.	.	.	.	.	.	.	.	.	.	.
uce-146	.	1	.	1	.	1	.	1	1	1	1	.	.	1	1	1	1	1	.	1	.	1	1	.	.	1	.	.	.	.	.	.	.	.	.	.	.	.	.	.	.	.	1	.	.	.	.	.	.
uce-147	.	.	.	.	.	.	1	.	.	.	.	.	.	.	.	.	.	.	.	.	.	.	.	.	.	.	.	.	.	.	.	.	.	1	.	1	.	.	.	.	.	.	.	.	.	.	.	.	.
uce-919	1	1	.	1	1	1	.	1	1	1	1	1	1	1	1	1	1	1	1	1	1	1	1	1	.	1	1	.	1	1	1	1	1	1	1	1	1	1	1	.	1	1	.	1	1	1	1	1	1
uce-308	.	.	.	.	.	.	.	.	.	.	.	.	.	.	.	.	.	.	.	.	.	1	.	.	.	.	.	1	.	.	.	.	.	1	.	.	.	.	.	.	.	.	.	.	.	.	.	.	.
uce-262	.	.	1	1	.	.	.	.	.	.	.	.	.	.	.	.	.	.	.	.	.	.	.	.	1	1	1	1	.	.	.	.	1	1	.	.	.	.	.	.	.	.	.	.	.	.	.	.	.
uce-751	.	.	1	.	.	.	1	.	.	.	.	.	.	.	.	.	.	.	.	.	.	.	.	.	.	.	.	.	.	.	.	.	.	.	.	.	.	.	.	.	.	.	.	.	.	.	.	.	.
uce-750	.	1	1	1	1	1	1	.	1	1	1	1	1	1	.	1	1	1	1	1	1	1	1	1	.	1	.	1	.	1	1	1	.	.	1	1	1	1	.	1	.	.	.	.	1	.	.	.	.
uce-976	.	.	1	1	1	1	1	1	1	1	1	1	1	1	1	1	1	1	1	1	1	1	1	.	1	1	1	.	.	.	.	.	.	.	1	1	.	1	1	1	.	.	.	.	.	.	.	.	.
uce-999	.	.	.	.	.	.	.	.	.	.	.	.	.	.	.	.	.	.	.	.	.	.	.	.	.	.	.	.	.	.	.	.	.	1	.	.	.	.	.	.	.	.	.	.	.	.	.	.	.
uce-998	.	.	.	.	.	.	.	.	.	.	.	.	.	.	.	.	.	.	.	.	.	.	.	.	.	.	.	.	.	.	.	.	.	.	.	.	.	.	.	.	.	.	.	.	.	.	.	.	.
uce-959	.	.	1	1	.	.	1	.	1	1	.	.	.	.	1	.	1	1	.	.	.	.	.	.	.	1	.	.	.	.	.	.	1	.	.	.	1	1	.	.	.	.	.	.	.	.	.	.	.
uce-759	.	.	.	1	.	.	.	.	.	.	.	.	.	1	.	.	.	.	.	1	.	.	.	.	.	1	.	1	.	.	.	.	.	1	.	.	.	.	.	.	.	.	.	.	.	.	.	.	.
uce-1028	1	.	.	.	.	.	1	.	1	1	1	1	1	1	.	.	.	.	1	1	1	.	.	.	.	.	.	1	.	.	.	1	1	1	.	1	.	.	.	.	.	.	.	.	.	.	.	.	.
uce-758	.	.	.	.	.	.	.	.	.	.	.	.	.	.	.	.	.	.	.	.	.	.	.	.	.	.	.	.	.	.	.	.	.	1	.	.	.	.	.	.	.	.	.	.	.	.	.	.	.
uce-566	.	.	1	1	.	.	.	.	.	.	.	.	.	.	.	.	.	.	.	.	.	.	.	.	.	.	.	1	.	.	.	.	.	.	.	.	.	.	.	.	.	.	.	.	.	.	.	.	.
uce-567	.	.	.	.	.	.	.	.	.	.	.	.	.	.	.	.	.	.	.	.	.	.	.	.	.	.	.	.	.	.	.	.	.	.	.	.	.	.	.	.	.	.	.	.	.	.	.	.	.
uce-564	.	1	.	1	.	1	1	1	1	1	1	1	1	1	.	1	.	1	1	1	1	1	1	.	.	1	.	1	.	.	.	.	.	.	.	.	.	1	1	1	.	.	.	.	.	.	.	.	.
uce-565	.	.	1	.	.	.	.	.	.	.	.	.	.	.	.	.	.	.	.	.	.	.	.	.	.	.	.	1	.	.	.	.	1	1	.	.	.	.	.	.	.	.	.	.	.	.	.	.	.
uce-449	.	.	1	.	.	.	.	.	.	.	.	.	.	.	.	.	.	.	.	.	.	.	.	.	.	.	.	.	.	.	.	.	.	.	.	.	.	.	.	.	.	.	.	.	.	.	.	.	.
uce-448	.	.	1	.	.	.	.	.	.	.	.	.	1	.	.	.	.	.	.	.	.	.	.	.	.	.	.	1	.	.	.	.	.	.	.	.	.	.	.	.	.	.	.	.	.	.	.	.	.
uce-560	.	.	.	.	.	.	.	.	.	.	.	.	.	.	.	.	.	.	.	.	.	.	.	.	.	.	.	.	.	.	.	.	.	.	.	.	.	.	.	.	.	.	.	.	.	.	.	.	.
uce-561	.	.	.	.	.	.	.	.	.	.	.	.	.	.	.	.	.	.	.	.	.	.	.	.	.	.	.	.	.	.	.	.	.	.	.	.	.	.	.	.	.	.	.	.	.	.	.	.	.
uce-445	.	.	.	.	.	.	.	.	.	.	.	.	.	.	.	.	.	.	.	.	.	.	.	.	.	.	.	.	.	.	.	.	.	.	.	.	.	.	.	.	.	.	.	.	.	.	.	.	.
uce-444	1	1	1	1	1	.	.	.	1	.	.	.	.	1	.	.	.	.	.	1	1	.	.	.	.	1	.	.	.	.	.	.	1	1	.	1	.	.	.	.	.	1	.	.	.	.	.	.	.
uce-447	.	.	.	.	.	.	.	.	.	.	.	.	.	.	.	.	.	.	.	.	.	.	.	.	.	.	.	.	.	.	.	.	.	.	.	.	.	.	.	.	.	.	.	.	.	.	.	.	.
uce-446	.	.	1	1	.	.	.	.	.	.	.	.	.	.	.	.	.	.	.	.	.	.	.	.	.	1	.	1	.	.	.	.	.	1	.	.	.	.	.	.	.	.	.	.	.	.	.	.	.
uce-441	.	.	1	.	.	.	.	.	.	.	.	.	.	.	.	.	.	.	.	.	.	.	.	.	.	.	.	1	.	.	.	.	.	.	.	.	.	.	.	.	.	.	.	.	.	.	.	.	.
uce-440	.	.	1	.	.	.	.	.	.	.	.	.	.	.	1	.	.	.	.	.	.	.	.	.	.	.	.	.	.	.	.	.	.	1	.	.	.	.	.	.	.	.	.	.	.	.	.	.	.
uce-443	.	.	1	.	.	.	.	.	.	.	.	.	.	.	.	.	.	.	.	.	.	.	.	.	.	.	.	.	.	.	.	.	.	.	.	.	.	.	.	.	.	.	.	.	.	.	.	.	.
uce-442	.	1	1	1	.	1	.	1	1	1	1	1	1	1	1	1	1	1	1	1	1	1	1	1	.	1	.	.	1	1	.	.	1	1	1	1	.	1	1	.	1	1	1	.	1	1	1	.	.
uce-250	.	.	1	.	1	.	1	.	.	.	.	.	.	.	.	.	.	.	.	.	.	.	.	.	.	.	.	.	.	.	.	.	.	1	.	.	.	.	.	.	.	.	.	.	.	.	.	.	.
uce-251	1	1	1	1	1	1	.	1	1	1	1	1	1	.	1	1	1	1	1	1	1	1	1	1	1	1	1	1	1	1	1	1	1	.	.	1	1	.	.	.	1	1	1	1	1	1	1	1	1
uce-252	.	1	1	1	.	.	1	.	.	.	.	.	.	1	.	.	.	.	.	1	.	.	.	.	.	1	.	.	.	1	.	.	.	1	.	.	.	.	.	.	.	.	.	.	.	.	.	.	.
uce-253	.	1	.	.	.	.	.	.	.	.	.	.	.	1	.	.	.	.	.	.	.	.	.	.	.	.	.	1	.	.	.	.	.	1	.	.	.	.	.	.	.	.	.	.	.	.	.	.	.
uce-254	.	.	.	.	.	.	.	.	.	.	.	.	.	.	.	.	.	.	.	.	.	.	.	.	.	.	.	1	.	.	.	.	.	.	.	.	.	.	.	.	.	.	.	.	.	.	.	.	.
uce-255	.	.	.	1	.	.	.	.	.	.	.	.	.	.	.	.	.	.	.	.	.	.	.	.	.	1	.	.	.	.	.	.	.	1	.	.	.	.	.	.	.	.	.	.	.	.	.	.	.
uce-256	.	.	.	.	.	.	.	.	.	.	.	.	.	.	.	.	.	.	.	.	.	.	.	.	.	.	.	.	.	.	.	.	.	.	.	.	.	.	.	.	.	.	.	.	.	.	.	.	.
uce-257	.	.	1	1	1	1	1	1	1	1	1	1	1	1	1	1	1	.	.	1	1	1	1	1	.	1	.	1	1	1	.	1	.	.	1	1	1	.	.	1	1	1	1	.	1	.	1	1	1
uce-258	1	1	.	.	1	1	1	1	1	1	1	1	1	1	.	1	1	1	1	1	1	1	1	1	1	1	1	.	1	1	1	1	.	.	1	1	1	1	1	1	1	1	1	1	1	1	1	1	1
uce-259	.	.	1	1	.	.	1	1	1	1	1	1	1	1	.	1	1	.	1	1	1	.	1	.	.	1	.	.	.	.	.	.	.	1	1	.	.	.	.	.	.	.	.	.	.	.	.	.	.
uce-319	.	.	.	.	.	.	.	.	.	.	.	.	.	.	.	.	.	.	.	.	.	.	.	.	.	.	.	.	.	.	.	.	.	.	.	.	.	.	.	.	.	.	.	.	.	.	.	.	.
uce-318	.	.	.	.	.	.	.	.	.	.	.	1	1	.	.	.	.	.	.	.	.	.	.	.	.	.	.	1	.	.	.	.	.	.	.	.	.	.	.	.	.	.	.	.	.	.	.	.	.
uce-1020	.	.	.	.	.	.	.	.	.	.	.	.	.	.	.	.	.	.	.	.	.	.	.	.	.	.	.	.	.	.	.	.	.	.	.	.	.	.	.	.	.	.	.	.	.	.	.	.	.
uce-9	.	1	.	1	1	.	.	.	.	.	.	.	.	.	.	.	.	.	.	.	.	.	1	1	.	.	1	.	.	1	.	.	.	1	1	.	.	1	1	1	.	.	.	.	.	.	.	.	.
uce-8	.	1	.	.	.	1	1	1	1	.	1	1	1	.	1	1	1	1	1	.	1	1	1	1	.	.	1	.	.	.	.	.	1	.	.	.	1	.	.	.	.	.	.	1	.	.	1	1	1
uce-311	.	.	.	1	.	.	.	.	.	.	.	.	.	.	.	.	.	.	.	.	.	.	.	.	.	.	.	.	.	.	.	.	.	.	.	.	.	.	.	.	.	.	.	.	.	.	.	.	.
uce-6	.	.	.	.	.	.	.	.	.	.	.	.	.	.	.	.	.	.	.	.	.	.	.	.	.	.	.	.	.	.	.	.	.	.	.	.	.	.	.	.	.	.	.	.	.	.	.	.	.
uce-5	.	.	.	.	.	.	.	.	.	.	.	.	.	.	.	.	.	.	.	.	.	.	.	.	.	.	.	.	.	.	.	.	.	.	.	.	.	.	.	.	.	.	.	.	.	.	.	.	.
uce-4	1	1	1	1	1	1	1	1	1	1	1	1	.	1	1	1	.	1	1	1	1	1	1	1	1	.	.	.	1	1	1	1	1	1	1	.	.	1	1	1	1	1	1	1	1	1	1	1	.
uce-315	.	.	.	.	.	.	.	.	.	.	.	.	.	.	.	.	.	.	.	.	.	.	.	.	.	.	.	.	.	.	.	.	1	.	.	.	.	.	.	.	.	.	.	.	.	.	.	.	.
uce-2	.	.	.	.	.	.	.	.	.	.	.	.	.	.	.	.	.	.	.	.	.	.	.	.	.	.	.	.	.	.	.	.	.	.	.	.	.	.	.	.	.	.	.	.	.	.	.	.	.
uce-317	.	.	.	.	.	.	.	.	.	.	.	.	.	.	.	.	.	.	.	.	.	.	.	.	.	.	.	.	.	.	.	.	.	.	.	.	.	.	.	.	.	.	.	.	.	.	.	.	.
uce-316	.	.	.	.	.	.	.	.	.	.	.	.	.	.	.	.	.	.	.	.	.	.	.	.	.	.	.	1	.	.	.	.	.	.	.	.	.	.	.	.	.	.	.	.	.	.	.	.	.
uce-1026	.	1	1	1	1	.	1	.	.	.	.	.	.	.	1	.	.	.	.	.	.	.	.	.	.	1	1	.	.	.	.	.	.	1	.	.	.	.	.	.	.	.	.	.	.	.	.	.	.
uce-621	.	.	1	1	.	1	1	1	1	1	.	1	.	1	1	.	1	.	.	1	.	.	1	.	.	1	.	.	.	.	.	.	.	1	.	1	.	.	.	.	.	.	.	.	.	.	.	.	.
uce-690	.	.	1	.	1	1	1	1	.	.	.	.	1	1	.	.	1	.	.	1	1	.	1	.	.	1	.	1	.	.	.	.	.	.	.	1	.	1	.	.	.	.	.	.	.	.	.	.	.
uce-691	.	.	.	1	.	.	1	.	.	.	.	.	.	.	.	.	.	.	.	.	.	.	.	.	.	1	.	1	1	.	1	1	.	.	.	.	.	.	.	.	.	.	.	.	.	.	1	.	1
uce-692	1	.	1	.	.	.	.	.	.	.	.	.	.	.	1	.	.	.	.	.	.	.	.	.	.	1	.	.	.	.	.	.	1	1	.	.	.	.	.	.	.	.	.	.	.	.	.	.	.
uce-693	.	.	1	.	.	.	.	.	.	.	.	.	.	.	.	.	.	.	.	.	.	.	.	.	.	.	.	.	.	.	.	.	.	.	.	.	.	.	.	.	.	.	.	.	.	.	.	.	.
uce-694	.	.	.	.	.	.	.	.	.	.	.	.	.	.	.	.	.	.	.	.	.	.	.	.	.	.	.	.	.	.	.	.	.	.	.	.	.	.	.	.	.	.	.	.	.	.	.	.	.
uce-695	.	.	.	.	.	.	.	.	.	.	.	.	.	.	.	.	.	.	.	.	.	.	.	.	.	.	.	.	.	.	.	.	.	.	.	.	.	.	.	.	.	.	.	.	.	.	.	.	.
uce-696	1	.	1	.	.	.	.	.	.	1	.	1	.	.	.	.	.	.	.	.	.	.	.	1	.	.	.	.	.	.	.	1	1	.	1	.	1	.	1	1	1	.	1	1	.	.	.	.	.
uce-697	.	1	1	1	.	.	.	.	.	.	.	.	.	.	.	.	.	.	.	.	.	.	.	.	.	.	.	.	.	.	.	.	1	1	.	.	.	.	.	.	.	.	.	.	.	.	.	.	.
uce-698	.	.	.	.	.	.	.	.	.	.	.	.	.	.	.	.	.	.	.	.	.	.	.	.	.	.	.	.	.	.	.	.	.	.	.	.	.	.	.	.	.	.	.	.	.	.	.	.	.
uce-699	.	.	.	.	1	.	.	.	.	.	.	.	.	.	.	.	.	.	.	.	.	.	.	.	.	.	.	.	.	.	.	.	.	.	.	.	.	1	.	1	.	.	.	.	.	.	.	.	.
uce-1050	.	.	.	.	.	.	.	.	.	.	.	.	.	.	.	.	.	.	.	.	.	.	.	.	.	.	.	.	.	.	.	.	.	.	.	.	.	.	.	.	.	.	.	.	.	.	.	.	.
uce-972	.	.	1	.	.	.	.	.	.	.	.	.	.	.	.	.	.	.	.	.	.	.	.	.	.	.	.	1	.	.	.	.	.	.	.	.	.	.	.	.	.	.	.	.	.	.	.	.	.
uce-1056	.	1	1	.	.	.	1	.	1	1	1	.	.	.	1	1	1	1	1	1	1	1	1	.	.	1	.	1	.	1	.	.	.	1	.	1	.	.	1	1	.	.	1	.	1	.	.	.	1
uce-1057	.	.	.	1	.	.	1	.	.	.	1	.	.	.	1	1	.	.	.	.	.	.	.	.	.	1	.	.	.	.	.	.	.	.	1	.	.	.	.	.	.	.	.	.	.	.	.	.	.
uce-1054	.	1	1	1	1	.	1	.	1	.	.	.	.	.	.	.	.	.	.	.	.	.	.	.	.	1	.	1	.	.	.	.	.	1	.	.	.	.	.	.	.	.	.	.	.	.	.	.	.
uce-1055	.	.	.	.	.	.	.	.	.	.	.	.	.	.	.	.	.	.	.	.	.	.	.	.	.	.	.	1	.	.	.	.	.	1	.	.	.	.	.	.	.	.	.	.	.	.	.	.	.
uce-482	.	.	.	.	.	.	.	.	.	.	.	.	.	.	.	.	.	.	.	.	.	.	.	.	.	.	.	.	.	.	.	.	.	.	.	.	.	.	.	.	.	.	.	.	.	.	.	.	.
uce-953	.	.	.	1	.	.	1	.	.	.	.	.	.	.	.	.	.	.	.	.	.	.	.	.	.	.	.	.	.	.	.	.	.	.	.	.	.	.	.	.	.	.	.	.	.	.	.	.	.
uce-952	.	.	1	1	.	.	.	.	.	.	.	.	.	.	.	.	.	.	.	.	.	.	.	.	.	.	.	.	.	.	.	.	.	.	.	.	.	.	.	.	.	.	.	.	.	.	.	.	.
uce-371	.	.	.	.	.	.	.	.	.	.	.	.	.	.	.	.	.	.	.	.	.	.	.	.	.	.	.	1	.	.	.	.	.	.	.	.	.	.	.	.	.	.	.	.	.	.	.	.	.
uce-598	.	.	1	1	1	.	.	.	.	.	.	.	.	.	.	.	.	.	.	.	1	.	.	1	1	1	1	1	.	.	.	.	.	1	1	.	.	.	.	.	.	.	.	.	.	.	.	.	.
uce-957	.	.	.	.	.	.	.	.	.	.	.	.	.	.	.	.	.	.	.	.	.	.	.	.	.	.	.	.	.	.	.	.	.	.	.	.	.	.	.	.	.	.	.	.	.	.	.	.	.
uce-956	.	.	.	.	.	.	.	.	.	.	.	.	.	.	.	.	.	.	.	.	.	.	.	.	.	.	.	.	.	.	.	.	.	.	.	.	.	.	.	.	.	.	.	.	.	.	.	.	.
uce-955	.	.	1	1	.	.	.	.	.	.	.	.	.	.	.	.	.	.	.	.	.	.	.	.	.	.	.	.	.	.	.	.	.	1	.	.	.	.	.	.	.	.	.	.	.	.	.	.	.
uce-954	.	1	.	1	1	1	1	1	1	1	1	.	1	1	1	1	1	1	1	1	1	1	1	.	.	1	.	1	.	.	.	1	.	1	.	1	.	.	.	.	.	.	.	.	.	.	.	.	.
uce-593	.	.	1	1	.	.	1	.	1	.	.	.	.	.	1	.	.	.	.	.	.	.	.	.	.	.	1	.	.	.	.	.	.	.	.	.	.	.	.	.	.	.	.	.	1	.	.	.	.
uce-592	.	.	1	.	.	.	.	.	.	.	.	.	.	.	.	.	.	.	.	.	.	.	.	.	.	.	.	.	.	.	.	.	.	.	.	.	.	.	.	.	.	.	.	.	.	.	.	.	.
uce-591	1	1	1	1	1	1	1	1	1	.	1	1	1	.	1	1	1	1	.	1	1	1	.	1	1	1	.	.	1	1	1	1	1	.	1	1	1	.	1	1	1	1	1	1	1	1	1	1	1
uce-590	.	.	1	1	.	.	.	.	.	.	.	.	.	.	.	.	.	.	.	.	.	.	.	.	.	.	.	.	.	.	.	.	.	1	.	.	.	.	.	.	.	.	.	.	.	.	.	.	.
uce-597	.	.	1	1	.	.	.	.	.	.	.	.	.	.	.	.	.	.	.	.	.	.	.	.	.	1	.	1	.	.	.	.	.	1	.	.	.	.	.	.	.	.	.	.	.	.	.	.	.
uce-596	.	.	.	.	.	.	.	.	.	.	.	.	.	.	1	.	.	.	.	.	.	.	.	.	.	.	.	1	.	.	.	.	.	1	.	.	.	.	.	.	.	.	.	.	.	.	.	.	.
uce-595	.	.	1	1	1	.	.	.	.	.	.	.	.	.	.	.	.	.	.	.	.	.	1	.	.	1	1	.	.	.	.	.	1	.	1	.	.	.	.	.	.	.	.	.	.	.	.	.	.
uce-594	.	.	.	.	.	.	.	.	.	.	.	.	.	.	.	.	.	.	.	.	.	.	.	.	.	.	.	.	.	.	.	.	.	.	.	.	.	.	.	.	.	.	.	.	.	.	.	.	.
uce-17	.	.	.	.	1	.	1	.	.	.	.	.	1	.	.	.	.	.	.	.	.	1	.	.	.	.	.	1	.	.	.	.	.	.	.	.	.	.	.	.	.	.	.	.	.	.	.	.	.
uce-16	.	.	.	.	.	.	.	.	.	1	.	.	.	.	.	.	.	.	.	.	.	.	.	.	.	.	.	.	.	.	.	.	.	.	.	.	.	.	.	.	.	.	.	.	.	.	.	.	.
uce-15	.	1	1	1	1	1	1	1	1	.	1	1	1	.	1	1	1	1	1	1	1	1	1	.	.	.	.	.	1	1	1	1	.	1	1	.	.	1	.	.	1	1	1	1	.	1	1	1	1
uce-14	.	.	1	1	1	.	1	.	.	1	1	.	1	.	.	1	1	1	1	1	1	.	1	.	1	1	1	.	.	.	.	.	.	1	.	.	.	.	.	.	.	.	.	.	.	.	.	.	.
uce-13	.	.	1	1	.	.	1	.	1	1	1	1	1	1	1	.	.	.	1	.	1	1	1	.	.	1	.	1	.	.	.	.	1	1	.	.	.	1	.	.	.	.	.	.	.	.	.	.	.
uce-12	1	1	1	1	.	1	1	.	1	1	1	1	1	1	1	1	1	1	1	1	1	1	1	1	.	1	1	.	1	.	1	1	1	1	1	.	1	1	.	1	1	1	.	.	1	1	1	1	1
uce-11	.	.	.	1	.	.	.	.	.	.	.	.	.	.	.	.	.	.	.	.	.	.	.	.	.	1	.	.	.	.	.	.	.	1	.	.	.	1	.	.	.	.	.	.	.	.	1	1	.
uce-10	1	.	1	.	1	.	.	.	.	.	.	.	.	.	.	.	.	.	.	.	.	.	.	.	.	.	.	1	.	.	.	.	1	.	.	.	.	1	.	.	.	.	.	.	1	.	.	.	.
uce-386	.	.	.	.	.	.	.	.	.	.	.	.	.	.	.	.	.	.	.	.	.	.	.	.	.	.	.	.	.	.	.	.	.	.	.	.	.	.	.	.	.	.	.	.	.	.	.	.	.
uce-387	1	1	1	1	.	1	1	1	1	1	1	1	1	1	.	1	1	.	1	1	1	1	1	.	.	.	1	.	.	.	.	.	1	1	.	1	.	1	.	.	.	.	.	.	.	.	.	.	.
uce-384	.	1	1	1	.	.	.	1	.	.	.	.	.	.	.	.	.	.	.	.	.	.	.	.	1	.	.	.	.	.	.	.	1	1	.	1	1	.	.	.	.	.	.	.	.	.	.	.	.
uce-385	.	.	1	.	.	.	.	.	.	.	.	.	.	.	.	.	.	.	.	.	.	.	.	.	.	.	.	.	.	.	.	.	.	1	.	.	.	.	.	.	.	.	.	.	.	.	.	.	.
uce-382	.	.	1	1	.	.	.	.	.	.	.	.	.	.	.	.	.	.	.	.	.	.	.	.	.	.	.	1	.	.	.	.	.	1	.	.	.	.	.	.	.	.	.	.	.	.	.	.	.
uce-383	.	.	.	.	.	1	1	1	1	1	1	.	.	1	.	.	1	1	1	1	1	1	.	.	.	.	.	1	.	.	.	.	.	.	.	.	.	.	.	.	.	.	.	.	.	.	.	.	.
uce-19	.	.	.	.	.	.	.	.	.	.	.	.	.	.	.	.	.	.	.	.	.	.	.	.	.	.	.	.	.	.	.	.	.	.	.	.	.	.	.	.	.	.	.	.	.	.	.	.	.
uce-18	.	.	.	1	1	.	.	.	.	.	.	.	.	.	1	.	.	.	.	.	.	1	.	.	.	1	.	.	.	.	.	.	.	.	.	.	.	.	.	.	.	.	1	1	.	.	.	.	.
uce-370	.	.	.	.	.	.	.	.	.	.	.	.	.	.	.	.	.	.	.	.	.	.	.	.	.	.	.	.	.	.	.	.	.	.	.	.	.	.	.	.	.	.	.	.	.	.	.	.	.
uce-875	.	.	1	.	1	.	1	1	.	.	1	.	1	.	.	1	1	.	.	.	.	.	1	.	.	.	.	1	.	.	.	.	.	.	.	.	.	.	.	.	.	.	.	.	.	.	.	.	.
uce-876	.	.	1	1	.	.	.	.	.	.	.	1	1	.	.	.	.	.	.	.	.	.	.	.	.	1	.	1	.	1	.	.	.	.	.	1	.	.	.	.	.	.	.	.	.	.	.	.	.
uce-877	.	.	1	1	.	.	.	.	.	.	.	.	.	.	.	.	.	1	.	.	.	.	.	.	.	1	.	1	.	.	.	.	.	1	.	.	.	.	.	1	.	.	.	.	.	.	.	.	.
uce-870	.	.	1	.	.	.	1	.	1	.	.	.	.	.	1	.	.	.	.	.	.	.	.	.	.	.	.	1	.	.	.	.	.	1	.	1	.	.	.	.	.	.	.	.	.	.	.	.	.
uce-871	.	.	.	.	.	.	.	.	.	.	.	.	.	.	.	.	.	.	.	.	.	.	.	.	.	.	.	.	.	.	.	.	.	1	.	.	.	.	.	.	.	.	.	.	.	.	.	.	.
uce-872	1	1	.	1	1	.	1	.	1	.	.	.	.	.	.	.	.	.	.	.	.	.	.	1	.	1	.	.	1	1	1	1	1	1	1	.	1	1	.	1	1	1	1	1	1	1	1	1	1
uce-873	1	1	1	1	1	1	1	1	1	1	1	.	1	1	1	1	1	1	1	1	1	1	1	1	.	1	1	1	1	1	1	1	1	.	1	1	1	1	.	1	1	1	1	1	1	1	1	1	1
uce-769	1	.	1	1	.	.	.	.	1	1	1	.	.	.	.	.	.	.	1	1	1	.	1	.	1	1	.	.	.	.	.	.	1	.	.	.	.	.	.	.	.	.	.	.	.	.	.	.	.
uce-878	.	.	.	.	.	.	.	.	.	.	.	.	.	.	.	.	.	.	.	.	.	.	.	.	.	.	.	.	.	.	.	.	.	.	.	.	.	.	.	.	.	.	.	.	.	.	.	.	.
uce-879	.	.	.	1	.	1	.	.	.	1	.	.	.	.	.	.	.	.	.	.	.	.	1	.	1	.	.	.	.	.	.	.	.	1	.	.	.	.	.	1	.	.	.	.	.	.	.	.	.
uce-625	.	1	1	.	1	1	1	1	1	1	.	.	.	1	1	1	1	1	1	1	1	1	1	.	1	1	.	1	.	1	1	1	.	1	.	1	.	1	.	1	.	1	.	.	1	.	.	.	.
uce-624	1	1	.	1	.	1	1	1	1	1	1	1	1	1	.	1	1	1	1	1	1	.	.	1	1	1	1	.	1	1	.	.	1	.	1	1	1	1	1	1	1	.	1	1	1	1	1	1	1
uce-627	.	.	.	.	.	.	.	.	.	.	.	.	.	.	.	.	.	.	.	.	.	.	.	.	.	.	.	1	.	.	.	.	.	.	.	.	.	.	.	.	.	.	.	.	.	.	.	.	.
uce-626	.	.	1	.	.	.	.	.	.	.	.	.	.	.	.	.	.	.	.	.	.	.	.	.	.	.	.	1	.	.	.	.	.	.	.	.	.	.	.	.	.	.	.	.	.	.	.	.	.
uce-188	.	.	.	1	.	1	1	1	1	1	.	1	1	1	1	1	1	1	1	1	.	1	1	.	1	1	.	.	.	.	.	.	.	.	.	.	.	.	.	.	.	.	.	.	.	.	.	.	.
uce-189	.	.	.	.	.	.	.	.	.	.	.	.	.	.	.	.	.	.	.	.	.	.	.	.	.	.	.	.	.	.	.	.	1	.	.	.	.	.	.	.	.	.	.	.	.	.	.	.	.
uce-623	.	.	.	.	.	.	.	.	.	.	.	.	.	.	1	.	.	.	.	.	.	.	.	.	.	.	.	1	.	.	.	.	.	.	.	.	.	.	.	.	.	.	.	.	.	.	.	.	.
uce-622	.	.	1	1	.	.	.	.	.	.	.	.	.	.	1	.	.	.	.	.	.	.	.	.	.	1	.	.	.	.	.	.	.	.	.	.	.	1	.	1	.	.	.	.	.	.	.	.	.
uce-184	.	.	.	1	.	1	1	.	.	1	1	.	.	1	.	.	1	1	1	1	.	.	.	.	.	.	.	.	.	.	.	.	1	1	.	.	.	.	.	1	.	.	.	.	.	.	.	.	.
uce-185	.	.	1	1	.	.	.	.	.	.	.	.	.	.	.	.	.	.	.	.	.	.	.	.	1	1	1	.	.	.	.	.	.	.	.	.	.	1	.	.	.	.	.	.	.	.	.	.	.
uce-186	.	.	1	1	.	.	.	.	.	.	.	.	.	.	.	.	.	.	.	.	.	.	.	.	.	.	.	1	.	.	.	.	.	1	.	.	.	.	.	.	.	.	.	.	.	.	.	.	.
uce-187	.	.	.	1	.	.	.	.	.	.	.	.	.	.	.	.	.	.	.	.	.	.	.	.	.	.	.	.	.	.	.	.	1	.	.	.	.	.	.	.	.	.	.	.	.	.	.	.	.
uce-180	.	1	1	1	1	1	1	1	1	1	1	1	1	1	1	1	1	1	.	1	1	1	1	.	.	.	.	1	.	.	.	.	.	.	.	1	.	1	1	1	.	.	.	.	.	.	.	.	.
uce-181	.	.	.	.	.	.	1	.	.	.	.	.	.	.	.	.	.	.	.	.	.	.	.	.	.	.	.	.	.	.	.	.	.	.	.	.	.	.	.	.	.	.	.	.	.	.	.	.	.
uce-182	.	.	.	.	.	.	.	.	.	.	.	.	.	.	.	.	.	.	.	.	.	.	.	.	.	.	.	.	.	.	.	.	.	.	.	.	.	.	.	.	.	.	.	.	.	.	.	.	.
uce-183	.	1	1	1	.	.	.	.	.	.	.	.	.	.	.	.	.	.	.	.	1	1	.	.	.	.	.	1	.	.	.	1	.	1	.	1	.	.	.	.	.	.	.	.	.	.	.	.	.
uce-748	1	1	.	1	1	1	.	1	1	1	1	.	.	1	1	1	1	1	1	1	.	1	1	1	.	1	1	1	1	1	1	.	1	1	1	.	.	1	1	1	.	1	1	1	1	1	1	1	1
uce-749	1	1	1	1	.	.	.	.	1	.	1	.	1	.	.	.	.	.	.	.	.	.	.	1	.	.	.	.	.	.	.	.	1	1	.	.	.	.	1	1	.	.	1	.	.	.	.	.	.
uce-746	.	1	1	1	1	1	1	1	1	1	1	1	1	1	1	1	1	1	1	1	1	1	1	.	1	1	.	1	.	.	.	.	1	1	.	1	.	1	1	1	.	.	.	.	.	.	.	.	.
uce-747	.	.	1	.	.	.	.	.	.	.	.	.	.	.	.	.	.	.	.	.	.	.	1	.	.	.	.	.	.	.	.	.	.	1	.	.	.	.	.	.	.	.	.	.	.	.	.	.	.
uce-744	.	.	.	.	.	.	.	.	.	.	.	.	.	.	.	.	.	.	.	.	.	.	.	.	.	.	.	.	.	.	.	.	.	.	.	.	.	.	.	.	.	.	.	.	.	.	.	.	.
uce-745	.	.	.	.	.	.	.	.	.	1	.	.	.	.	.	.	.	.	.	.	.	.	.	.	.	.	.	1	.	.	.	.	.	.	.	.	.	.	.	.	.	.	.	.	.	.	.	.	.
uce-742	.	.	1	.	1	1	.	.	1	.	1	.	1	1	1	1	.	1	1	1	1	1	1	.	.	.	.	.	.	.	.	.	.	.	.	.	.	1	.	.	.	.	.	.	.	.	.	.	.
uce-743	.	1	1	.	.	1	1	1	1	1	1	.	1	.	.	1	.	.	1	1	.	1	1	.	.	1	.	1	.	.	.	.	.	.	.	.	.	.	.	1	.	.	.	.	.	.	.	.	.
uce-740	.	.	1	.	.	.	.	.	.	.	.	.	.	.	.	.	.	.	.	.	.	.	.	.	.	.	.	.	.	.	.	.	.	1	.	.	.	.	.	.	.	.	.	.	.	.	.	.	.
uce-741	.	1	1	1	.	1	1	1	1	1	1	1	1	1	1	1	1	1	.	1	1	1	1	1	.	.	.	1	1	1	1	1	.	.	1	1	.	.	.	.	.	.	.	1	.	.	.	1	.
uce-1045	.	.	.	.	.	.	.	.	.	.	.	.	.	.	.	.	.	.	.	.	.	.	.	.	.	.	.	.	.	.	.	.	.	.	.	.	.	.	.	.	.	.	.	.	.	.	.	.	.
uce-1044	.	.	.	.	.	.	.	.	.	.	.	.	.	.	.	.	.	.	.	.	.	.	.	.	.	.	.	.	.	.	.	.	1	.	.	.	.	.	.	.	.	.	.	.	.	.	.	.	.
uce-910	.	1	1	.	.	.	.	.	.	.	.	.	.	.	.	.	.	.	.	.	.	.	.	.	.	.	.	.	.	.	.	.	.	1	1	1	.	.	.	.	1	1	.	.	.	1	.	1	.
uce-790	1	1	1	.	.	1	1	1	1	1	.	.	.	1	1	.	1	1	.	1	1	1	1	1	.	.	.	.	.	1	.	.	1	1	1	1	1	1	1	1	.	1	.	.	1	1	1	.	.
uce-1003	.	.	1	.	.	.	1	.	.	1	.	.	1	1	.	.	.	.	.	.	.	.	.	.	.	.	.	.	.	.	.	.	.	1	.	.	.	.	.	.	.	.	.	.	.	.	.	.	.
uce-1042	.	.	.	1	.	.	.	.	.	.	.	.	.	.	.	.	.	.	.	.	.	.	.	.	.	.	.	.	.	.	.	.	.	1	.	.	.	.	.	.	.	.	.	.	.	.	.	.	.
uce-131	.	.	.	.	.	.	.	.	.	.	.	.	.	.	.	.	.	.	.	.	.	.	.	.	.	.	.	1	.	.	.	.	.	.	.	.	.	.	.	.	.	.	.	.	.	.	.	.	.
uce-130	1	1	1	.	.	1	1	1	.	1	1	1	1	.	1	1	1	1	.	.	1	1	1	1	1	1	.	1	1	1	1	1	1	1	1	1	1	.	.	.	1	1	.	1	1	1	1	1	1
uce-133	.	.	1	.	.	.	.	.	.	.	.	.	.	.	.	.	.	.	.	.	.	.	.	.	.	.	.	.	.	.	.	.	.	.	.	.	.	.	.	.	.	.	.	.	.	.	.	.	.
uce-132	1	1	.	1	1	1	1	1	1	1	1	1	.	1	.	.	1	.	1	1	.	.	1	.	.	.	.	.	1	.	1	1	1	1	1	1	.	.	.	.	1	.	1	1	1	.	1	1	1
uce-135	.	.	1	1	1	.	.	.	.	.	.	.	.	.	.	.	.	.	.	.	.	.	.	.	1	1	.	1	.	.	.	.	.	1	.	.	.	1	.	.	.	.	.	.	.	.	.	1	1
uce-134	.	.	1	.	.	.	.	.	.	.	.	.	1	.	.	.	.	.	.	.	.	.	.	.	.	.	.	.	.	.	.	.	.	1	.	.	.	.	.	.	.	.	.	.	.	.	.	.	.
uce-137	.	1	1	1	.	1	.	1	1	.	.	.	1	1	.	1	.	.	.	1	1	1	1	.	.	1	1	1	.	.	.	.	.	1	.	1	.	.	.	.	.	.	.	.	.	.	.	.	.
uce-136	.	.	1	.	.	.	1	.	.	.	.	.	.	.	.	.	.	.	.	.	.	.	.	.	.	.	.	.	.	.	.	.	.	1	.	.	.	.	.	.	.	.	.	.	.	.	.	.	.
uce-139	.	.	.	.	.	.	.	.	.	.	.	.	.	.	.	.	.	.	.	.	.	.	.	.	.	.	.	.	.	.	.	.	.	.	.	.	.	.	.	.	.	.	.	.	.	.	.	.	.
uce-138	.	1	1	1	.	.	1	.	.	.	.	.	.	1	.	.	.	.	.	.	.	.	.	.	.	1	.	.	.	.	.	.	.	1	.	.	.	1	.	1	1	1	1	1	.	1	.	.	.
uce-641	1	1	.	1	.	1	1	1	1	1	1	1	1	1	1	.	1	1	1	1	1	1	1	1	.	.	.	.	.	1	1	.	.	.	1	1	1	.	.	1	.	1	1	1	1	.	1	1	1
uce-940	.	1	1	1	.	1	1	.	.	1	1	1	1	1	.	1	.	.	.	1	1	1	1	.	1	.	1	.	.	.	.	.	.	1	1	1	.	1	1	1	.	.	.	.	.	.	.	.	.
uce-528	.	.	1	1	.	.	.	.	.	.	.	1	.	1	.	.	.	.	.	1	1	.	.	.	.	1	.	.	.	.	.	.	.	1	.	.	.	.	.	.	.	.	.	.	.	.	.	.	.
uce-529	.	.	.	.	.	.	.	.	.	.	.	.	.	.	.	.	.	.	.	.	.	.	.	.	.	.	.	.	.	.	.	.	.	.	.	.	.	.	.	.	.	.	.	.	.	.	.	.	.
uce-522	.	.	1	1	.	1	1	1	1	1	1	.	.	1	1	1	1	1	1	1	1	1	1	.	.	1	.	1	.	.	.	.	.	.	.	.	.	.	.	.	.	.	.	.	.	.	.	.	.
uce-523	1	1	1	1	1	1	1	1	.	1	1	1	1	1	1	1	1	1	1	1	1	1	1	.	.	1	1	.	.	.	.	1	1	.	.	1	.	1	.	.	.	.	.	.	.	.	.	.	.
uce-520	.	.	.	.	.	.	.	.	.	.	.	.	.	.	.	.	.	.	.	.	.	.	.	.	.	.	.	.	.	.	.	.	.	.	.	.	.	.	.	.	.	.	.	.	.	.	.	.	.
uce-521	.	.	.	.	.	.	.	.	.	.	.	.	.	.	.	.	.	.	.	.	.	.	.	.	.	.	.	.	.	.	.	.	.	.	.	.	.	.	.	.	.	.	.	.	.	.	.	.	.
uce-526	1	1	1	.	.	.	1	1	1	1	1	.	1	1	.	1	1	1	.	1	1	.	1	.	.	1	.	1	.	.	1	.	1	1	.	1	.	1	.	.	1	1	.	.	.	1	.	.	.
uce-527	1	1	.	1	.	.	.	.	.	.	.	.	.	.	.	.	.	.	.	.	.	.	.	1	.	.	.	1	1	1	1	1	1	1	1	1	1	.	.	.	1	1	1	1	1	1	1	1	1
uce-524	.	1	1	1	1	1	.	1	1	.	1	1	1	1	1	1	1	1	1	1	1	1	1	.	.	.	.	.	.	.	.	.	.	.	.	1	.	.	.	1	.	.	.	.	.	.	.	.	.
uce-525	.	.	.	.	.	.	.	.	.	.	.	.	.	.	.	.	.	.	.	.	.	.	.	.	.	.	.	.	.	.	.	.	.	.	.	.	.	.	.	.	.	.	.	.	.	.	.	.	.
uce-359	.	1	.	1	1	1	.	1	1	1	1	1	1	1	1	1	1	1	1	1	1	1	1	1	1	1	1	.	1	1	1	1	.	1	.	1	1	1	1	1	1	1	1	1	1	1	1	1	1
uce-358	.	.	1	1	.	.	.	.	.	.	.	.	1	.	.	.	.	.	.	.	1	.	.	.	.	1	1	.	.	.	.	.	.	.	.	1	.	.	1	.	.	.	.	.	.	.	.	.	.
uce-355	.	.	1	.	.	.	.	.	.	.	.	.	.	.	.	.	.	.	.	.	.	.	.	.	.	.	.	.	.	.	.	.	.	.	.	.	.	.	.	.	.	.	.	.	.	.	.	.	.
uce-354	.	.	.	.	.	.	.	.	1	.	.	.	.	.	.	.	.	.	.	.	.	.	.	.	.	.	.	.	.	.	.	.	.	.	.	.	.	.	.	.	.	.	.	.	.	.	.	.	.
uce-357	.	.	1	1	.	.	.	.	1	.	.	.	.	.	.	.	.	.	.	.	.	.	.	.	.	.	.	.	.	.	.	.	.	1	.	.	.	.	.	.	.	.	.	.	.	.	.	.	.
uce-356	.	.	.	.	.	.	.	.	.	.	.	.	.	.	.	.	.	.	.	.	.	.	.	.	.	.	.	.	.	.	.	.	.	.	.	.	.	.	.	.	.	.	.	.	.	.	.	.	.
uce-351	.	.	1	1	.	1	1	1	1	1	.	1	.	1	.	1	.	1	.	.	1	1	1	.	.	1	.	.	.	.	.	.	.	.	.	.	.	.	.	.	.	.	.	.	.	.	.	.	.
uce-350	1	1	1	1	1	1	1	1	1	1	1	.	1	1	1	1	1	1	1	1	.	1	1	1	1	1	.	1	1	1	1	1	1	1	1	1	.	1	.	1	.	.	.	.	1	1	.	.	1
uce-353	.	.	1	.	.	.	.	.	.	.	.	.	.	.	.	.	.	.	.	.	.	.	.	.	.	.	.	1	.	.	.	.	.	1	.	.	.	.	.	.	.	.	.	.	.	.	.	.	.
uce-352	.	1	1	1	.	.	.	.	.	.	.	.	.	.	.	.	.	.	.	.	.	.	.	.	1	1	.	.	.	.	.	.	1	.	.	.	.	1	.	.	.	.	.	.	.	.	.	.	.
uce-410	.	1	1	1	.	.	.	.	.	.	.	.	.	.	.	.	.	.	.	.	.	.	1	.	.	1	.	1	.	.	.	.	1	1	.	.	.	1	.	1	.	.	.	.	.	.	.	.	.
uce-938	.	1	.	1	.	.	.	1	1	.	1	1	1	1	1	1	1	1	1	1	.	1	1	.	1	1	1	1	.	.	.	.	.	1	.	1	.	.	.	.	.	.	1	.	.	.	1	.	.
uce-542	.	.	.	.	.	.	.	.	.	.	.	.	.	.	.	.	.	.	.	.	.	.	.	.	.	.	.	.	.	.	.	.	.	.	.	.	.	.	.	.	.	.	.	.	.	.	.	.	.
uce-411	.	1	.	1	.	.	.	.	.	.	.	.	.	.	.	.	.	.	.	.	.	.	.	.	.	1	.	.	.	.	.	.	.	1	.	.	.	.	.	.	.	.	.	.	.	.	.	.	.
uce-792	1	1	.	1	1	1	.	1	1	1	1	1	.	1	.	1	1	1	1	1	1	1	.	.	.	.	1	.	1	.	.	.	.	.	.	1	.	.	.	.	.	1	1	.	.	1	.	.	1
uce-629	.	.	.	.	.	.	.	.	.	.	.	.	.	.	.	.	.	.	.	.	.	.	.	.	.	.	.	.	.	.	.	.	.	.	.	.	.	.	.	.	.	.	.	.	.	.	.	.	.
uce-795	1	.	.	.	1	.	.	1	1	.	.	.	1	.	1	.	.	1	1	1	.	1	1	1	1	1	1	.	1	.	1	.	.	.	1	1	1	1	.	1	1	1	1	1	1	.	1	1	.
uce-794	1	1	1	1	.	1	1	1	1	.	1	1	1	.	.	1	1	.	.	1	1	1	1	1	1	.	.	.	1	1	.	1	1	.	1	1	1	1	.	.	1	1	.	1	1	1	1	1	.
uce-797	.	.	1	.	.	.	.	.	.	.	.	.	.	.	.	.	.	.	.	.	.	.	.	.	.	.	.	.	.	.	.	.	.	1	.	.	.	.	.	.	.	.	.	.	.	.	.	.	.
uce-767	.	.	.	.	.	1	1	1	.	1	1	1	.	1	1	1	1	1	1	1	.	.	1	.	.	.	.	.	.	.	.	.	.	.	.	.	.	.	1	1	.	.	.	.	.	.	.	.	.
uce-416	1	.	1	.	1	1	1	1	1	1	1	1	1	1	1	1	1	1	1	1	1	1	1	1	.	.	.	.	.	.	.	.	.	1	.	.	1	1	.	.	.	.	1	.	1	.	.	.	.
uce-417	.	.	1	.	.	.	.	.	.	.	.	.	.	.	1	.	.	.	.	.	.	.	.	.	.	.	.	.	.	.	.	.	.	1	.	.	.	.	.	.	.	.	.	.	.	.	.	.	.
uce-414	.	.	.	1	.	1	1	1	1	1	1	1	1	1	1	1	1	.	.	1	1	.	.	.	.	.	.	.	.	.	.	.	.	.	.	.	.	.	.	.	.	.	.	.	.	.	.	.	.
uce-415	.	.	.	.	.	.	.	.	.	.	.	.	.	.	.	.	.	.	.	.	.	.	.	.	.	.	.	.	.	.	.	.	.	1	.	.	.	.	.	.	.	.	.	.	.	.	.	.	.
uce-412	1	1	1	.	1	1	1	1	1	1	1	1	1	.	1	1	1	1	1	1	1	1	1	.	1	1	.	.	1	1	1	1	1	1	1	1	1	1	.	.	1	1	1	1	1	1	1	1	1
uce-413	.	1	1	1	1	1	1	1	.	.	1	.	.	.	1	1	1	1	1	1	1	.	1	1	.	.	.	.	.	1	1	.	1	.	.	.	.	1	.	.	.	1	.	.	.	1	1	.	.
uce-28	.	.	.	.	.	.	.	.	.	.	.	.	.	.	.	.	.	.	.	.	.	.	.	.	.	.	.	.	.	.	.	.	.	.	.	.	.	.	.	.	.	.	.	.	.	.	.	.	.
uce-29	.	.	1	1	1	1	1	1	1	1	1	1	1	1	1	1	1	1	.	1	1	1	.	.	.	1	1	.	.	.	.	.	.	.	.	.	.	1	1	1	.	.	.	.	.	.	.	.	.
uce-26	.	.	.	.	.	.	.	.	.	.	.	.	.	.	.	.	.	.	.	.	.	.	.	.	.	.	.	.	.	.	.	.	.	.	.	.	.	.	.	.	.	.	.	.	.	.	.	.	.
uce-27	.	.	1	1	.	.	.	.	.	.	.	.	.	.	1	.	.	.	.	.	.	.	.	.	.	.	.	.	.	.	.	.	.	1	.	.	.	.	.	.	.	.	.	.	.	.	.	.	.
uce-24	.	.	.	.	.	.	.	.	.	.	.	.	.	.	.	.	.	.	.	.	.	.	.	.	.	.	.	1	.	.	.	.	.	.	.	.	.	.	.	.	.	.	.	.	.	.	.	.	.
uce-25	.	.	.	.	.	.	.	.	.	.	.	.	.	.	.	.	.	.	.	.	.	.	.	.	.	.	.	1	.	.	.	.	.	1	.	.	.	.	.	.	.	.	.	.	.	.	.	.	.
uce-22	.	1	1	.	.	1	1	1	.	.	1	.	1	.	1	1	1	.	1	1	1	1	1	.	.	1	.	.	.	.	.	.	.	1	.	1	.	.	.	.	.	.	.	.	.	.	.	.	.
uce-23	.	.	1	1	1	.	.	.	.	.	1	1	1	.	.	.	.	.	.	.	.	.	.	.	.	1	.	1	.	.	.	.	.	1	.	.	.	.	.	.	.	.	.	.	.	.	.	.	.
uce-20	1	.	1	1	1	1	1	1	1	1	1	1	1	1	1	1	1	1	1	1	1	1	1	.	.	1	1	1	.	.	.	.	1	1	.	1	.	1	1	1	.	.	.	.	.	.	.	.	.
uce-21	1	1	.	1	.	1	.	1	.	1	.	.	.	1	1	1	.	1	1	1	1	1	1	1	.	1	1	.	1	1	1	1	1	.	1	1	1	1	1	1	1	1	1	1	1	1	1	1	1
uce-418	.	.	.	1	.	.	1	.	1	.	1	.	.	.	.	.	.	.	.	.	.	.	.	.	.	.	.	.	.	.	.	.	.	.	.	.	.	.	1	1	.	.	.	.	.	.	.	.	.
uce-559	.	.	1	.	.	.	.	.	.	.	.	.	1	.	.	.	.	.	.	1	1	.	.	.	.	.	.	.	.	.	.	.	.	1	.	.	.	.	.	.	.	.	.	.	.	.	.	.	.
uce-558	.	.	1	1	.	1	1	1	.	.	1	.	.	.	.	1	1	1	.	.	.	1	1	.	.	1	.	.	.	.	.	.	.	1	.	.	.	.	.	.	.	.	.	.	.	.	.	.	.
uce-557	.	.	.	1	.	.	.	.	.	.	.	.	.	.	.	.	.	.	.	.	.	.	.	.	.	.	.	1	.	.	.	.	.	.	.	.	.	.	.	.	.	.	.	.	.	.	.	.	.
uce-556	.	.	1	.	.	.	.	.	.	.	.	.	.	.	.	.	.	.	.	.	.	.	.	.	.	.	.	.	.	.	.	.	1	.	.	.	.	.	.	.	.	.	.	.	.	.	.	.	.
uce-555	.	1	1	1	.	.	.	.	.	.	.	.	.	.	.	.	.	.	.	.	.	.	.	.	.	1	.	.	.	.	.	.	.	1	.	1	.	.	.	.	.	.	.	.	.	.	.	.	.
uce-419	.	.	1	.	.	.	.	.	.	.	.	.	.	.	.	.	.	.	.	.	.	.	.	.	.	.	.	.	.	.	.	.	1	1	.	.	.	.	.	.	.	.	.	.	.	.	.	.	.
uce-553	.	.	1	1	.	.	1	1	.	.	.	1	1	1	1	.	.	1	.	1	1	.	.	.	1	1	.	1	.	.	.	.	.	1	.	1	.	1	.	.	.	.	.	.	.	.	.	.	.
uce-552	.	.	.	.	.	1	1	.	.	.	.	1	1	1	1	1	.	.	.	.	.	1	.	.	.	1	1	.	.	.	.	.	1	.	.	.	.	.	.	.	.	.	.	.	.	.	.	.	1
uce-551	.	1	.	1	.	1	.	1	1	1	1	.	.	1	1	1	1	1	1	1	1	1	1	.	1	1	.	.	.	1	.	.	1	.	.	1	.	.	.	.	.	.	.	.	.	.	.	.	.
uce-550	.	.	.	.	.	.	.	.	.	.	.	.	.	.	.	.	.	.	.	.	.	.	.	.	.	.	.	.	.	.	.	.	.	.	.	.	.	.	.	.	.	.	.	.	.	.	.	.	.
uce-229	.	.	.	1	.	.	1	.	.	.	.	.	.	.	1	.	.	.	.	.	.	.	1	.	.	.	.	.	.	.	.	.	1	1	.	.	.	.	.	.	.	.	.	.	.	.	.	.	.
uce-228	.	1	1	.	.	.	.	.	.	.	.	.	.	.	.	.	.	.	.	.	.	.	1	.	.	.	.	1	.	.	.	.	.	1	.	1	.	.	.	.	.	.	.	.	.	.	.	.	.
uce-946	1	1	1	1	1	1	1	1	.	.	1	1	1	1	1	1	1	1	1	1	1	1	.	1	1	.	.	.	1	1	1	1	1	1	1	1	1	1	.	1	1	1	1	1	1	1	1	1	1
uce-221	1	1	1	1	1	1	1	1	1	1	1	.	.	1	.	1	.	1	1	1	1	.	.	1	1	1	1	.	1	1	1	1	1	1	1	1	1	1	1	1	1	1	.	1	1	1	1	1	1
uce-220	.	1	.	1	1	1	.	1	.	.	.	.	.	.	.	.	.	.	.	.	.	1	.	1	.	1	.	.	1	.	.	1	.	.	1	.	1	1	1	1	1	1	1	.	1	1	1	1	1
uce-223	.	.	.	1	.	.	1	.	.	.	.	.	.	.	1	.	.	.	.	.	.	.	1	.	.	.	.	.	.	.	.	.	1	.	.	1	.	.	.	.	.	.	.	.	.	.	.	.	.
uce-222	.	.	.	.	.	.	.	.	.	.	.	.	.	.	.	.	.	.	.	.	.	.	.	.	.	.	.	.	.	.	.	.	.	.	.	.	.	.	.	.	.	.	.	.	.	.	.	.	.
uce-225	.	.	.	.	.	.	.	.	.	.	.	.	.	.	.	.	.	.	.	.	.	.	.	.	.	.	.	.	.	.	.	.	.	1	.	.	.	.	.	.	.	.	.	.	.	.	.	.	.
uce-224	.	.	.	.	.	1	.	1	.	1	.	1	.	1	1	1	1	1	1	1	.	1	1	.	1	.	1	.	.	.	.	.	.	.	.	.	.	.	1	.	.	.	.	.	.	.	.	.	.
uce-227	.	1	1	1	.	1	1	1	1	1	1	1	1	1	1	1	1	1	1	1	1	.	1	1	1	1	1	.	1	.	1	1	1	.	1	1	.	1	1	1	1	1	1	1	1	1	1	1	1
uce-226	.	.	1	1	.	1	1	.	1	1	1	1	1	1	1	1	1	1	1	1	1	1	1	.	.	1	.	.	.	.	.	.	.	1	.	1	.	.	.	.	.	.	.	.	.	.	.	.	.
uce-948	1	1	1	1	1	1	1	1	1	1	1	1	1	1	1	.	.	1	.	1	.	1	1	1	.	1	.	1	1	1	1	1	1	1	1	.	1	1	.	1	1	1	1	.	.	1	.	.	1
uce-59	.	.	.	.	.	.	.	.	.	.	.	.	.	.	.	.	.	.	.	.	.	.	.	.	.	.	.	.	.	.	.	.	.	1	.	.	.	.	.	.	.	.	.	.	.	.	.	.	.
uce-58	.	.	1	.	.	.	.	.	.	.	.	.	1	.	.	.	.	.	.	.	.	.	.	.	.	.	.	.	.	.	.	.	.	.	.	.	.	1	.	.	.	.	.	.	.	.	.	.	.
uce-949	.	.	.	.	.	.	.	.	.	.	.	.	.	.	.	.	.	.	.	.	.	.	.	.	.	.	.	.	.	.	.	.	.	.	.	.	.	.	.	.	.	.	.	.	.	.	.	.	.
uce-53	.	.	.	.	.	.	.	.	.	.	.	.	.	.	.	.	.	.	.	.	.	.	.	.	.	.	.	1	.	.	.	.	.	1	.	.	.	.	.	.	.	.	.	.	.	.	.	.	.
uce-52	.	.	1	.	.	.	.	.	.	.	.	.	.	.	.	.	.	.	.	.	.	.	.	.	.	.	.	1	.	.	.	.	.	1	.	.	.	.	.	.	.	.	.	.	.	.	.	.	.
uce-51	.	.	1	.	.	.	.	.	.	.	.	.	.	.	.	.	.	.	.	.	.	.	.	.	.	1	.	1	.	.	.	.	1	1	.	.	.	1	.	1	.	.	.	.	.	.	1	.	.
uce-50	.	1	1	.	.	1	1	.	.	.	.	.	.	.	.	1	1	1	.	.	.	1	1	.	.	.	.	1	.	.	.	.	.	1	.	.	.	.	.	1	.	.	.	.	.	.	.	.	.
uce-57	.	.	1	.	.	.	.	.	.	.	.	.	.	.	.	.	.	.	.	.	.	.	.	.	.	.	.	.	.	.	.	.	.	1	.	.	.	.	.	.	.	.	.	.	.	.	.	.	.
uce-56	.	.	1	1	.	.	.	.	.	.	.	.	.	1	1	.	.	.	.	1	.	.	.	.	.	1	.	1	.	.	.	.	.	1	.	.	.	.	.	.	.	.	.	.	.	.	.	.	.
uce-55	.	.	.	.	.	.	.	.	.	.	.	.	.	.	.	.	.	.	.	.	.	.	.	.	.	.	.	.	.	.	.	.	.	.	.	.	.	.	.	.	.	.	.	.	.	.	.	.	.
uce-54	.	.	.	.	.	.	.	.	.	.	.	.	.	.	.	.	.	.	.	.	.	.	.	.	.	.	.	.	.	.	.	.	.	.	.	.	.	.	.	.	.	.	.	.	.	.	.	.	.
uce-838	.	.	1	1	.	.	.	.	.	.	.	.	.	.	.	.	.	.	.	.	.	.	.	.	.	.	.	1	.	.	.	1	.	1	.	.	.	.	.	.	1	.	.	.	.	.	.	.	.
uce-839	.	.	1	1	.	.	.	.	.	.	.	.	.	.	1	.	.	.	.	.	.	.	.	.	.	.	.	.	.	.	.	.	.	1	.	.	.	.	.	.	.	.	.	.	.	.	.	.	.
uce-983	.	1	.	.	.	.	.	.	1	.	1	.	1	1	.	.	.	.	.	1	1	.	.	.	.	1	.	1	.	.	.	.	.	.	.	.	.	1	.	1	.	.	.	.	.	.	.	.	.
uce-830	1	1	.	1	1	1	.	1	1	1	1	1	1	1	.	1	1	1	1	1	1	1	1	1	.	1	.	1	1	1	1	1	1	.	1	1	1	1	1	1	1	1	1	1	1	1	1	1	1
uce-831	1	1	1	1	.	1	1	1	1	.	1	1	1	1	1	1	1	1	1	1	.	1	1	1	1	1	.	1	1	.	1	1	1	1	1	1	1	1	.	1	1	1	1	1	1	1	1	1	1
uce-832	.	.	.	.	.	.	.	.	.	.	.	.	.	.	.	.	.	.	.	.	.	.	.	.	.	.	.	.	.	.	.	.	.	.	.	.	.	.	.	.	.	.	.	.	.	.	.	.	.
uce-833	.	.	.	1	.	.	1	1	.	1	1	1	1	.	.	1	1	1	1	1	1	.	.	.	1	1	.	.	.	.	.	.	.	1	.	1	.	1	1	1	.	.	.	.	.	.	.	.	.
uce-834	1	1	1	1	.	1	1	1	1	1	1	1	1	1	1	1	1	1	1	1	1	1	1	1	.	.	1	.	1	1	1	1	1	1	1	1	1	1	1	1	1	1	1	1	1	1	1	1	1
uce-835	.	.	.	1	.	.	.	.	1	.	.	.	.	1	.	1	.	.	.	1	.	.	.	.	.	1	.	.	.	.	.	.	.	1	.	.	1	1	.	.	.	.	.	.	.	.	.	.	.
uce-836	.	.	.	.	.	.	.	.	.	.	.	.	.	.	.	.	.	.	.	.	.	.	.	.	.	.	.	.	.	.	.	.	.	.	.	.	.	.	.	.	.	.	.	.	.	.	.	.	.
uce-837	.	.	.	1	.	.	.	.	1	.	.	.	.	1	.	.	.	.	1	1	.	1	.	.	1	1	.	.	.	.	.	.	.	1	.	1	.	.	1	.	.	.	.	.	.	.	.	.	.
uce-702	.	.	1	1	.	.	1	.	1	.	.	.	.	.	.	.	.	.	.	.	.	.	.	.	.	1	.	.	.	.	.	.	.	1	.	.	.	.	.	.	.	.	.	.	.	.	.	.	.
uce-703	.	.	.	.	.	.	.	.	.	.	.	.	.	.	.	.	.	.	.	.	.	.	.	.	.	.	.	.	.	.	.	.	.	1	.	.	.	.	.	.	.	.	.	.	.	.	.	.	.
uce-700	.	1	1	1	.	1	1	1	1	1	1	1	1	1	1	1	1	1	1	1	.	.	1	1	.	.	.	.	1	.	1	.	.	1	1	1	.	1	.	.	.	.	1	.	.	.	.	.	.
uce-701	.	1	.	.	1	1	1	1	.	1	1	1	1	1	1	1	1	1	1	1	.	1	1	.	.	.	.	1	1	.	.	.	1	.	.	1	.	1	1	1	.	.	1	.	.	.	.	.	.
uce-706	.	.	1	.	.	.	.	.	.	.	.	.	.	.	.	.	.	.	.	.	.	.	.	.	.	.	.	.	.	.	.	.	.	1	.	.	.	.	.	.	.	.	.	.	.	.	.	.	.
uce-707	.	1	.	1	.	1	1	1	1	1	1	1	1	1	1	1	1	1	1	1	1	1	1	.	.	1	.	1	.	.	.	.	.	1	.	1	.	.	.	.	.	.	.	.	.	.	.	.	.
uce-704	.	.	1	1	.	.	.	.	.	.	.	.	.	.	.	.	.	.	.	.	.	.	.	.	.	.	.	.	.	.	.	.	.	1	.	.	.	.	.	.	.	.	.	.	.	.	.	.	.
uce-705	.	.	.	.	.	.	.	.	.	.	.	.	.	.	.	.	.	.	.	.	.	.	.	.	.	.	.	.	.	.	.	.	.	.	.	.	.	.	.	.	.	.	.	.	.	.	.	.	.
uce-1009	.	1	1	1	.	.	.	.	.	.	.	.	.	.	.	.	.	.	.	.	.	.	.	.	.	.	1	1	.	.	.	.	.	1	.	.	.	.	1	1	.	.	1	.	.	.	.	.	.
uce-562	.	1	.	1	.	.	.	.	.	.	.	.	.	.	.	.	.	.	.	.	.	.	.	.	1	.	.	.	.	.	.	.	.	.	.	.	.	.	.	.	.	.	.	.	.	.	.	.	.
uce-708	1	1	1	1	1	1	1	1	1	1	1	.	1	1	.	1	1	1	1	1	1	1	1	1	.	1	1	.	1	1	1	1	1	.	1	1	1	1	1	1	1	1	1	1	1	1	1	1	1
uce-709	.	.	1	.	.	.	.	.	.	.	.	.	.	.	.	.	.	.	.	.	.	.	.	.	.	.	.	.	.	.	.	.	.	.	.	.	.	.	.	.	.	.	.	.	.	.	.	.	.
uce-563	.	.	1	1	.	1	.	.	.	.	.	.	.	.	.	.	.	.	.	.	.	.	.	.	.	1	1	1	.	.	.	.	1	.	.	.	.	.	.	.	.	.	.	.	.	.	.	.	.
uce-554	.	.	1	.	1	.	.	.	.	.	.	1	1	.	.	.	.	.	.	.	.	.	.	.	.	1	.	.	.	.	.	.	.	.	.	1	.	1	.	.	1	.	.	.	.	.	.	.	.
uce-874	.	.	1	.	.	.	.	.	.	.	.	.	.	.	.	.	.	.	.	.	.	.	.	.	.	.	.	.	.	.	.	.	.	.	.	.	.	.	.	.	.	.	.	.	.	.	.	.	.
uce-579	.	.	.	.	.	.	.	.	.	.	.	.	.	.	.	.	.	.	.	.	.	.	.	.	.	.	.	.	.	.	.	.	.	.	.	.	.	.	.	.	.	.	.	.	.	.	.	.	.
uce-908	.	.	1	1	.	.	.	.	.	.	.	.	.	.	.	.	.	.	.	.	.	.	.	.	.	1	.	.	.	1	.	.	1	1	.	.	.	.	.	.	.	.	1	1	.	.	1	1	.
uce-909	.	1	1	1	1	.	.	.	.	.	.	.	.	.	.	.	.	.	.	.	.	.	.	.	.	1	.	.	.	.	.	.	.	.	.	1	.	1	.	.	.	1	.	.	1	.	.	.	.
uce-904	.	1	.	1	.	1	1	1	1	.	1	.	1	1	1	1	1	1	1	1	1	1	1	.	.	1	1	.	.	1	.	.	.	1	.	1	.	.	.	.	.	.	.	.	.	.	.	.	1
uce-905	1	1	1	1	1	1	1	1	1	.	1	1	1	1	1	1	.	1	1	1	1	1	1	1	1	1	1	1	1	1	1	1	1	.	1	.	1	1	1	.	1	1	1	1	1	1	1	1	1
uce-906	.	1	1	1	1	1	1	1	1	.	1	.	1	1	1	1	1	1	1	1	1	1	1	1	1	1	.	1	1	.	1	.	.	1	.	1	.	.	.	1	.	.	.	1	.	.	.	.	.
uce-907	.	.	1	1	1	.	.	.	1	.	.	.	.	.	1	.	.	.	.	.	.	.	.	.	1	1	.	.	.	.	.	.	1	.	.	.	.	.	.	.	.	.	.	.	.	.	.	.	.
uce-900	.	.	.	.	.	1	.	1	1	1	1	1	1	1	1	1	1	.	.	1	1	1	1	.	.	.	.	1	.	.	.	.	.	.	.	1	.	.	.	.	.	.	.	.	.	.	.	.	.
uce-901	.	.	.	.	.	.	.	.	.	.	.	.	.	.	.	.	.	.	.	.	.	.	.	.	.	.	.	.	.	.	.	.	.	.	.	.	.	.	.	.	.	.	.	.	.	.	.	.	.
uce-902	.	1	1	1	.	.	.	.	.	.	.	.	.	.	.	.	.	.	.	.	.	.	.	.	.	.	.	.	.	.	.	.	.	1	.	.	.	.	.	.	.	.	.	.	.	.	.	.	.
uce-903	.	.	1	1	.	.	.	.	.	.	.	.	.	.	.	.	.	.	.	.	.	.	.	.	.	1	.	.	.	.	.	.	1	1	.	.	.	.	.	.	.	.	.	.	.	.	.	.	.
uce-656	.	.	.	.	.	.	.	.	.	.	.	.	.	.	1	.	.	.	.	.	.	.	1	.	.	.	1	1	.	.	.	.	.	.	.	.	.	1	.	1	.	.	.	.	.	.	.	.	.
uce-578	.	1	.	1	.	.	.	.	.	.	.	.	.	.	1	.	.	1	.	.	.	1	.	.	.	1	.	.	.	1	.	.	.	.	1	.	.	.	1	1	.	.	1	.	1	.	.	.	.
uce-175	.	.	.	1	.	.	.	.	.	.	1	.	.	1	.	.	.	.	.	1	.	.	.	.	.	.	.	.	.	.	.	.	.	.	.	.	.	.	.	.	.	.	.	.	.	.	.	.	.
uce-174	.	.	.	.	.	.	.	.	.	.	.	.	.	.	.	.	.	.	.	.	.	.	.	.	.	.	.	1	.	.	.	.	.	.	.	.	.	.	.	.	.	.	.	.	.	.	.	.	.
uce-177	.	.	1	1	.	.	.	.	.	.	.	.	.	.	.	.	.	.	.	.	.	.	.	.	.	.	.	.	.	.	.	.	.	.	.	.	.	.	.	.	.	.	.	.	.	.	.	.	.
uce-176	.	.	1	1	.	.	.	.	.	.	.	.	.	.	.	1	.	.	.	.	.	.	.	.	.	.	.	.	.	.	.	.	.	1	.	.	.	.	.	.	.	.	.	.	.	.	.	.	.
uce-171	.	.	.	.	.	.	.	.	.	.	.	.	.	.	.	.	.	.	.	.	.	.	.	.	.	.	.	1	.	.	.	.	.	.	.	.	.	.	.	.	.	.	.	.	.	.	.	.	.
uce-170	1	.	1	1	1	1	1	.	1	1	1	.	1	1	.	1	1	1	.	1	1	1	1	1	.	1	.	1	1	1	1	1	1	1	1	1	1	.	.	.	1	1	1	1	1	1	1	1	1
uce-173	.	1	1	1	.	1	1	1	1	1	1	1	1	1	1	1	1	1	.	1	1	1	1	.	1	1	.	.	.	.	.	.	.	1	.	.	.	.	.	.	.	.	.	.	.	.	.	.	.
uce-172	.	.	.	1	.	.	.	.	.	.	.	.	.	.	.	.	.	.	.	.	.	.	.	.	.	.	.	1	.	.	.	.	.	.	.	.	.	.	.	.	.	.	.	.	.	.	.	.	.
uce-965	1	1	.	1	1	1	1	1	.	1	1	1	1	1	1	1	1	1	1	1	1	1	1	1	.	1	1	.	1	1	1	1	1	.	1	1	1	1	1	1	1	1	1	1	1	1	1	1	1
uce-569	.	.	.	.	.	.	.	.	.	.	.	.	.	.	.	.	.	.	.	.	.	.	.	.	.	.	1	.	.	.	.	.	.	.	.	.	.	.	.	.	.	.	.	.	.	.	.	.	.
uce-179	.	.	.	.	.	.	.	.	.	.	.	.	.	1	.	.	.	.	.	.	.	.	.	.	.	.	.	.	.	.	.	.	.	1	.	.	.	.	.	.	.	.	.	.	.	.	.	.	.
uce-178	.	.	1	1	.	.	1	.	1	.	1	.	.	1	1	.	.	.	1	.	.	.	.	.	1	.	1	1	.	.	.	1	.	1	.	1	.	1	1	1	.	.	.	.	.	.	.	.	.
uce-649	.	1	.	1	.	1	1	1	1	.	1	1	1	1	1	1	1	1	1	1	1	1	1	.	.	1	.	1	.	.	.	.	.	.	.	.	.	.	.	.	.	.	.	.	.	.	.	.	.
uce-777	.	.	.	.	.	.	.	.	.	.	.	.	.	.	.	.	.	.	.	.	.	.	.	.	.	.	.	.	.	.	.	.	.	.	.	.	.	.	.	.	.	.	.	.	.	.	.	.	.
uce-776	.	.	1	1	1	1	.	1	1	1	1	1	1	1	1	1	1	1	1	1	1	1	1	.	.	1	1	1	.	.	.	.	.	.	.	.	.	1	.	1	.	.	.	.	.	.	.	.	.
uce-775	.	.	.	1	.	.	1	.	.	.	.	.	.	1	1	.	.	.	.	.	.	.	.	.	.	.	.	.	1	.	.	.	1	.	.	.	.	.	.	.	.	.	.	.	.	.	.	.	.
uce-774	.	.	.	.	.	.	.	.	.	.	.	.	.	.	.	.	.	.	.	.	.	.	.	.	.	.	.	.	.	.	.	.	.	.	.	.	.	.	.	.	.	.	.	.	.	.	.	.	.
uce-773	.	.	.	.	.	.	.	1	.	.	1	.	.	.	.	.	1	1	.	1	.	.	1	.	.	.	.	.	.	.	.	.	.	.	.	.	.	.	.	.	.	.	.	.	.	.	.	.	.
uce-772	.	.	.	.	.	.	.	.	.	.	.	.	.	.	.	.	.	.	.	.	.	.	.	.	.	.	.	.	.	.	.	.	.	.	.	.	.	.	.	.	.	.	.	.	.	.	.	.	.
uce-678	1	1	1	1	.	.	1	1	1	1	1	1	1	1	1	1	1	1	1	1	1	1	1	1	1	1	1	.	1	1	1	1	1	1	1	1	1	1	1	1	1	1	1	1	1	1	1	1	1
uce-679	.	.	.	.	.	.	.	.	.	.	.	.	.	.	.	.	.	.	.	.	.	.	.	.	.	.	.	.	.	.	.	.	.	.	.	.	.	.	.	.	.	.	.	.	.	.	.	.	.
uce-676	.	.	1	.	1	.	.	.	.	.	.	.	.	.	.	.	.	.	.	.	.	.	.	1	.	1	.	.	1	1	1	1	1	1	1	1	1	.	.	.	1	1	1	1	.	1	1	1	1
uce-677	.	.	.	.	.	.	.	.	.	.	.	.	.	1	.	.	.	.	.	.	.	.	1	.	.	.	.	.	.	.	.	.	.	.	.	.	.	.	.	.	.	.	.	.	.	.	.	.	.
uce-674	.	.	1	1	1	.	1	.	.	.	.	.	.	.	1	.	.	.	.	.	1	.	.	.	.	.	.	.	.	.	.	.	.	1	.	1	.	.	.	.	.	.	.	.	1	.	.	.	.
uce-675	.	1	.	.	.	1	1	1	1	.	1	.	.	1	1	1	1	1	1	1	1	1	.	1	.	.	.	.	1	1	1	.	.	1	1	.	.	.	.	.	.	.	1	.	.	1	1	.	.
uce-672	.	1	1	1	1	1	1	1	1	1	1	1	1	1	1	1	1	1	.	1	1	1	1	.	.	1	1	1	.	.	.	.	.	1	.	.	.	1	.	1	1	.	1	.	.	.	.	.	.
uce-673	.	.	1	.	.	.	.	.	.	.	.	.	.	.	1	.	.	.	.	.	.	.	.	.	.	.	.	.	.	.	.	.	1	.	1	.	.	.	.	.	.	.	.	.	.	.	.	.	.
uce-670	.	.	.	1	.	1	1	1	1	1	1	1	1	1	1	1	1	1	.	1	1	1	1	.	.	1	.	1	.	.	.	.	1	.	.	.	.	.	.	.	.	.	.	.	.	.	.	.	.
uce-671	.	.	.	.	.	.	1	.	.	.	.	.	.	1	1	.	.	.	.	.	.	.	.	.	.	.	.	1	.	.	.	.	1	.	.	.	.	.	.	.	.	.	.	.	.	.	.	.	.
uce-648	.	1	.	1	.	1	1	1	1	1	1	.	1	.	1	1	1	1	1	1	1	1	.	.	.	.	.	.	.	.	.	.	.	.	.	.	.	.	.	.	.	.	.	.	.	.	.	.	.
uce-941	.	.	1	1	.	1	1	1	1	.	1	1	1	1	1	1	1	1	1	1	1	1	1	.	.	1	1	1	.	.	.	.	.	.	.	.	.	.	.	1	.	.	.	.	.	.	.	.	.
uce-658	.	1	1	1	1	1	.	1	1	.	1	1	1	1	1	1	1	1	1	1	1	1	1	.	.	.	1	1	1	.	1	1	1	.	1	1	1	1	1	1	1	.	.	.	1	.	1	1	1
uce-916	.	.	.	.	.	.	.	.	.	.	.	.	.	.	.	.	.	.	.	.	.	.	.	.	.	.	.	.	.	.	.	.	.	.	.	.	.	.	.	.	.	.	.	.	.	.	.	.	.
uce-659	.	.	.	.	.	.	.	.	.	.	.	.	.	.	.	.	.	.	.	.	.	.	.	.	.	.	.	.	.	.	.	.	.	.	.	.	.	.	.	.	.	.	1	.	.	.	.	.	.
uce-845	.	.	.	1	1	1	1	1	1	1	1	1	1	1	1	1	1	1	1	1	1	1	1	.	1	.	.	.	.	.	.	.	1	1	1	1	.	.	1	1	.	.	.	.	.	.	.	.	.
uce-784	1	1	.	1	1	1	1	1	.	1	1	1	1	1	1	1	1	1	1	1	1	1	1	.	.	1	.	.	1	1	1	1	1	1	.	1	1	1	.	.	1	1	1	1	1	.	1	1	1
uce-1002	.	.	.	.	.	.	.	.	.	.	.	.	.	.	.	.	.	.	.	.	.	.	.	.	.	.	.	.	.	.	.	.	.	1	.	.	.	.	.	.	.	.	.	.	.	.	.	.	.
uce-513	1	.	1	1	.	.	.	.	.	.	.	.	.	.	.	.	.	.	.	.	.	.	.	1	1	.	.	.	1	1	1	1	1	.	1	1	1	1	.	1	1	1	1	1	1	1	1	1	1
uce-512	1	.	.	1	.	1	.	1	1	1	1	1	1	1	.	1	1	1	1	1	1	1	.	.	.	1	1	.	.	.	.	.	.	.	.	.	.	1	1	1	.	.	.	.	1	1	.	.	.
uce-458	.	.	.	1	.	.	.	.	.	1	1	1	1	.	1	.	.	.	1	1	.	.	.	.	.	.	1	.	.	.	.	.	.	1	.	.	.	.	.	.	.	.	.	.	.	.	.	.	.
uce-459	.	.	1	1	.	.	1	.	.	.	.	.	.	.	.	.	.	.	.	.	1	.	.	.	.	.	.	1	.	.	.	.	.	.	.	.	.	1	.	1	.	.	.	.	.	.	.	.	.
uce-517	.	.	.	1	.	1	1	1	1	1	1	.	1	.	1	1	.	1	1	.	1	1	1	.	.	1	1	1	.	.	.	.	.	.	.	1	.	1	.	1	.	.	.	.	.	.	.	.	.
uce-516	.	1	1	.	1	1	1	1	1	1	1	1	1	1	1	1	1	1	1	1	1	1	1	.	1	1	.	.	.	.	.	.	.	1	.	1	.	1	1	1	1	1	.	.	.	.	.	.	.
uce-515	.	.	.	.	.	.	.	.	.	.	.	.	.	.	.	.	.	.	.	.	.	.	.	.	.	.	.	.	.	.	.	.	.	.	.	.	.	.	.	.	.	.	.	.	.	.	.	.	.
uce-514	.	.	1	1	1	.	.	.	1	1	1	1	1	1	.	1	.	.	1	1	1	.	.	.	1	1	.	1	.	.	.	.	1	1	.	1	.	.	1	1	.	.	.	.	.	.	.	.	.
uce-452	1	1	.	1	1	.	1	1	1	.	.	1	1	1	1	1	1	1	1	1	1	1	1	1	.	1	.	.	1	1	1	1	1	1	1	1	1	1	1	1	1	1	1	1	1	1	1	1	1
uce-453	.	.	.	.	.	.	.	.	.	.	.	.	.	.	.	.	.	.	.	.	.	.	.	.	.	.	.	.	.	.	.	.	.	.	.	.	.	.	.	.	.	.	.	.	.	.	.	.	.
uce-450	1	1	.	1	1	1	1	1	1	1	1	.	1	1	1	1	1	1	1	1	.	1	1	1	1	1	.	1	1	1	1	1	1	.	1	1	1	1	.	1	.	1	1	1	1	1	1	1	1
uce-451	.	.	.	.	.	.	.	.	.	.	.	.	.	.	.	.	.	.	.	.	.	.	.	.	.	.	.	.	.	.	.	.	.	1	.	.	.	.	.	.	.	.	.	.	.	.	.	.	.
uce-456	.	.	.	.	.	.	.	.	.	.	.	.	.	.	.	.	.	.	.	.	.	.	.	.	.	.	.	1	.	.	.	.	.	.	.	.	.	.	.	.	.	.	.	.	.	.	.	.	.
uce-457	.	.	.	.	.	.	.	.	.	.	.	1	1	.	.	.	.	.	.	.	.	.	.	.	.	.	.	.	.	.	.	.	.	.	.	.	.	.	.	.	.	.	.	.	.	.	.	.	.
uce-454	.	.	.	1	.	.	.	.	.	.	.	.	.	.	.	.	.	.	.	.	.	.	.	.	.	.	.	1	.	.	.	.	.	.	.	.	.	.	1	1	.	.	.	.	.	.	.	.	.
uce-455	.	.	.	.	.	.	.	.	.	.	.	.	.	.	.	.	.	.	.	.	.	.	.	.	.	.	.	.	.	.	.	.	.	.	.	.	.	.	.	.	.	.	.	.	.	.	.	.	.
uce-306	.	.	.	.	.	.	.	.	.	.	.	.	.	.	.	.	.	.	.	.	.	.	.	.	.	.	.	1	.	.	.	.	.	.	.	.	.	.	.	.	.	.	.	.	.	.	.	.	.
uce-307	.	.	.	.	.	.	.	.	.	.	.	.	.	.	.	.	.	.	.	.	.	.	.	.	.	.	.	.	.	.	.	.	.	.	.	.	.	.	.	.	.	.	.	.	.	.	.	.	.
uce-304	.	.	1	.	.	.	.	.	.	.	.	.	.	.	.	.	.	.	.	.	.	.	.	.	.	.	.	1	.	.	.	.	.	.	.	.	.	.	.	.	.	.	.	.	.	.	.	.	.
uce-305	.	.	.	.	.	.	.	.	.	.	.	.	.	.	.	.	.	.	.	.	.	.	.	.	.	.	.	.	.	.	.	.	.	.	.	.	.	.	.	.	.	.	.	.	.	.	.	.	.
uce-302	.	.	1	.	.	.	.	.	.	.	.	.	.	.	1	.	.	.	.	.	.	.	.	.	.	.	.	.	.	.	.	.	.	.	.	.	.	.	.	.	.	.	.	.	.	.	.	.	.
uce-303	.	.	1	1	.	.	.	.	.	.	.	1	1	.	.	.	.	.	.	.	.	.	.	.	.	1	.	.	.	.	.	.	.	1	.	.	.	.	.	.	.	.	.	.	.	.	.	.	.
uce-300	1	1	1	1	1	.	.	.	1	1	1	1	1	.	1	.	.	1	1	1	1	1	.	.	.	1	.	1	.	.	.	.	1	.	.	1	.	1	.	1	.	.	.	.	.	.	.	.	.
uce-301	.	.	1	.	.	.	.	.	.	.	.	.	.	.	.	.	.	.	.	.	.	.	.	.	.	.	.	1	.	.	.	.	.	1	.	.	.	.	.	.	.	.	.	.	.	.	.	.	.
uce-265	.	.	.	.	.	.	.	.	.	.	.	.	.	.	.	.	.	.	.	.	.	.	.	.	.	.	.	.	.	.	.	.	.	.	.	.	.	.	.	.	.	.	.	.	.	.	.	.	.
uce-264	1	1	1	.	1	1	.	1	.	1	.	.	.	1	1	1	1	1	1	1	1	1	1	.	1	1	1	1	1	1	1	1	.	1	.	.	.	1	.	1	.	1	1	1	1	1	1	1	1
uce-267	.	.	.	.	.	.	.	.	.	.	.	.	.	.	.	.	.	.	.	.	.	.	1	.	.	.	.	1	.	.	.	.	.	1	.	.	.	.	.	.	.	.	.	.	.	.	.	.	.
uce-266	.	.	.	.	.	.	.	.	.	.	.	.	.	.	.	.	.	.	.	.	.	.	.	.	.	.	.	.	.	.	.	.	.	.	.	.	.	.	.	.	.	.	.	.	.	.	.	.	.
uce-261	.	.	1	1	.	1	1	1	1	.	1	.	1	1	1	1	.	1	1	1	1	.	1	.	.	1	.	1	.	.	.	.	.	1	.	.	.	.	.	.	.	.	.	.	.	.	.	.	.
uce-260	.	.	1	1	.	1	1	1	1	1	1	.	.	.	1	1	1	.	1	1	1	1	1	.	.	.	.	1	.	.	.	.	.	1	.	.	.	.	.	.	.	.	.	.	.	.	.	.	.
uce-263	.	.	.	.	.	.	.	.	.	.	.	.	.	.	.	.	.	.	.	.	.	.	.	.	.	.	.	1	.	.	.	.	.	.	.	.	.	.	.	.	.	.	.	.	.	.	.	.	.
uce-309	.	1	1	1	.	.	.	.	.	.	.	.	.	.	.	.	.	.	.	.	.	.	.	.	.	1	.	1	.	.	.	.	.	1	.	.	.	.	.	.	.	.	.	.	.	.	.	.	.
uce-1038	1	.	.	.	1	.	.	.	.	.	.	.	.	.	.	.	.	.	.	.	.	.	.	1	1	1	1	.	1	1	1	1	1	1	1	.	1	1	1	1	1	1	1	1	1	1	1	1	1
uce-1033	.	.	.	.	.	.	.	.	.	.	.	.	.	.	.	.	.	.	.	.	.	.	.	.	1	.	.	.	.	.	1	.	.	.	.	.	.	1	.	.	.	.	.	.	.	.	.	.	.
uce-1004	1	1	.	1	1	.	1	.	1	1	.	1	.	1	.	.	.	.	.	1	1	.	.	1	1	.	1	.	1	1	1	1	1	.	1	.	.	1	1	1	1	1	1	1	1	1	1	1	1
uce-1039	.	.	1	.	.	.	.	.	.	.	.	.	1	.	.	.	.	.	.	.	.	.	.	.	.	.	.	1	.	.	.	.	.	.	.	.	.	.	.	.	.	.	.	.	.	.	.	.	.
uce-780	.	.	.	.	.	.	.	.	.	.	.	.	.	.	.	.	.	.	.	.	.	.	.	.	.	.	.	.	.	.	.	.	.	.	.	.	.	.	.	.	.	.	.	.	.	.	.	.	.
uce-7	.	.	.	.	.	.	.	.	.	.	.	.	.	.	.	.	.	.	.	.	.	.	.	.	.	.	.	.	.	.	.	.	.	1	.	.	.	.	.	.	.	.	.	.	.	.	.	.	.
uce-310	.	.	.	.	.	.	.	.	.	.	.	.	.	.	.	.	.	.	.	.	.	.	.	.	.	.	.	.	.	.	.	.	.	.	.	.	.	.	.	.	.	.	.	.	.	.	.	.	.
uce-313	1	1	.	1	1	1	.	1	.	1	1	1	1	.	1	1	1	1	.	1	1	1	1	1	.	.	1	.	1	1	1	1	1	.	1	1	1	.	1	1	1	1	1	1	1	1	1	.	1
uce-1034	.	1	.	1	.	.	1	.	.	.	.	.	.	.	.	1	.	.	.	.	.	.	.	.	.	.	1	.	.	.	.	.	.	1	.	.	.	1	1	1	.	.	.	.	1	.	.	.	.
uce-766	1	.	.	1	1	.	.	.	.	.	.	1	1	.	.	.	.	.	.	.	.	.	.	.	1	.	.	.	.	.	.	.	1	.	.	1	.	.	1	1	1	1	.	.	1	1	.	.	.
uce-312	1	1	.	1	.	1	1	1	1	1	1	.	1	.	.	1	1	1	1	1	1	1	1	1	1	.	.	1	1	1	1	1	1	.	1	1	1	1	.	.	1	1	1	1	.	.	1	1	1
uce-1049	.	1	1	1	.	1	1	1	1	1	1	1	1	1	.	1	1	1	1	1	1	1	1	.	1	1	.	.	.	.	.	.	.	1	1	1	.	.	1	1	1	1	1	1	.	1	1	1	1
uce-1048	.	.	1	.	.	.	.	1	.	1	1	.	.	.	.	.	1	.	1	1	1	.	.	.	.	.	.	.	.	.	.	.	.	.	.	.	.	.	.	.	.	.	.	.	.	.	.	.	.
uce-781	1	1	1	1	.	.	.	.	1	.	1	.	.	.	1	.	.	.	1	1	1	.	1	1	1	1	.	.	1	1	1	1	1	.	1	1	.	1	.	1	1	1	1	1	1	1	1	1	1
uce-3	1	1	.	1	1	.	1	.	.	.	.	.	1	1	.	.	.	.	.	.	1	.	.	.	1	1	.	.	.	.	1	1	.	.	.	.	.	1	.	1	1	1	1	.	1	.	1	.	.
uce-1047	.	1	.	1	1	1	.	1	1	1	1	1	1	1	1	1	1	1	1	1	1	1	1	1	.	1	.	1	1	.	.	1	1	1	1	1	1	1	.	1	1	1	1	1	1	1	1	1	1
uce-1046	1	1	1	1	1	1	1	1	1	.	1	1	1	.	1	1	1	1	.	1	1	1	1	1	.	1	.	1	1	1	1	1	1	1	1	.	1	1	.	1	1	1	1	1	1	1	1	1	1
uce-1041	.	1	1	1	1	1	1	1	1	1	1	1	.	1	1	1	1	1	1	1	1	1	1	1	1	1	.	1	.	.	.	.	.	1	1	1	.	1	.	1	.	.	.	.	1	.	.	.	.
uce-1040	.	.	.	.	.	.	.	.	.	.	.	.	.	.	.	.	.	.	.	.	.	.	.	.	.	.	.	.	.	.	.	.	1	.	.	.	.	.	.	.	.	.	.	.	.	.	.	.	.
uce-1043	.	.	1	1	.	.	.	.	.	.	.	.	.	.	.	.	.	.	.	.	.	.	.	.	.	.	.	.	.	.	.	.	.	1	.	.	.	1	.	.	.	.	.	.	.	.	.	.	.
uce-314	.	.	.	.	.	.	.	.	.	.	.	.	.	.	.	.	.	.	.	.	.	.	1	.	.	.	.	.	.	.	.	.	.	.	.	.	.	.	.	.	.	.	.	.	.	.	.	.	.
uce-1	.	.	.	.	.	.	.	.	.	.	.	.	.	.	.	.	.	.	.	.	.	.	.	.	.	.	.	.	.	.	.	.	.	.	.	.	.	.	.	.	.	.	.	.	.	.	.	.	.
uce-429	.	.	.	.	.	.	.	.	.	.	.	.	.	.	.	.	.	.	.	.	.	.	.	.	.	.	.	.	.	.	.	.	.	.	.	.	.	.	.	.	.	.	.	.	.	.	.	.	.
uce-428	.	.	1	1	.	1	1	1	1	1	1	.	1	.	.	1	1	1	1	1	1	1	1	.	.	1	.	1	.	.	.	.	.	.	.	.	.	.	.	.	.	.	.	.	.	.	.	.	.
uce-427	.	.	.	.	1	.	.	.	.	.	.	.	.	.	.	.	.	.	.	.	.	.	.	1	.	.	.	.	.	.	.	.	.	.	1	.	.	.	.	.	.	.	.	.	.	.	.	.	.
uce-426	.	.	1	1	1	1	1	1	1	1	1	1	1	1	1	1	1	1	1	1	.	1	1	1	1	1	.	1	1	1	1	1	1	.	1	.	1	1	.	1	1	1	1	1	1	1	1	1	1
uce-425	.	.	.	.	.	.	.	.	.	.	.	.	.	.	.	.	.	.	.	.	.	.	.	.	.	.	.	.	.	.	.	.	.	.	.	.	.	.	.	.	.	.	.	.	.	.	.	.	.
uce-424	.	.	.	.	.	.	.	.	.	.	.	.	.	.	.	.	.	.	.	.	.	.	.	.	.	.	.	.	.	.	.	.	.	.	.	.	.	.	.	.	.	.	.	.	.	.	.	.	.
uce-423	.	.	.	.	.	.	1	.	.	.	.	.	.	.	.	.	.	.	.	.	.	.	.	.	.	.	.	1	.	.	.	.	.	.	.	.	.	.	.	.	.	.	.	.	.	.	.	.	.
uce-422	.	.	.	.	.	.	.	.	.	.	.	.	.	.	.	.	.	.	.	.	.	.	.	.	.	.	.	.	.	.	.	.	.	1	.	.	.	.	.	.	.	.	.	.	.	.	.	.	.
uce-421	.	.	.	.	.	.	.	.	.	.	.	.	.	.	.	.	.	.	.	.	.	.	.	.	.	.	.	.	.	.	.	.	.	.	.	.	.	.	.	.	.	.	.	.	.	.	.	.	.
uce-420	.	.	.	.	.	.	.	.	.	.	.	.	.	.	.	.	.	.	.	.	.	.	.	.	.	.	.	.	.	.	.	.	.	.	.	.	.	.	.	.	.	.	.	.	.	.	.	.	.
uce-588	1	1	.	.	.	.	.	.	.	.	.	.	.	.	1	.	.	.	.	.	1	.	.	.	.	.	.	1	.	.	.	.	.	1	.	.	.	.	1	1	.	.	.	.	.	.	.	.	.
uce-589	.	.	.	.	.	.	.	.	.	.	.	.	.	.	.	.	.	.	.	.	.	.	.	.	.	.	.	1	.	.	.	.	.	.	.	.	.	.	.	.	.	.	.	.	.	.	.	.	.
uce-942	.	.	.	.	.	.	.	.	.	.	.	.	.	.	.	.	.	.	.	.	.	.	.	.	.	.	.	.	.	.	.	.	.	.	.	.	.	.	.	.	.	.	.	.	.	.	.	.	.
uce-943	.	.	.	1	.	.	1	1	1	1	1	1	1	.	.	1	1	1	1	1	.	.	1	.	.	.	.	1	.	.	.	.	.	.	.	.	.	1	.	.	.	.	.	.	.	.	.	.	.
uce-944	.	.	1	1	1	.	.	.	.	.	.	.	.	.	.	.	.	.	.	.	.	.	.	.	1	1	.	1	.	.	.	.	.	1	.	1	.	1	.	1	.	.	.	.	.	.	.	.	.
uce-945	.	.	1	.	.	.	.	.	.	.	.	.	.	.	.	.	.	.	.	.	.	.	.	.	.	.	.	1	.	.	.	.	.	1	.	.	.	.	.	.	.	.	.	.	.	.	.	.	.
uce-786	.	.	.	.	.	.	.	.	.	.	.	.	.	.	.	.	.	.	.	.	.	.	.	.	.	.	.	.	.	.	.	.	.	.	.	.	.	.	.	.	.	.	.	.	.	.	.	.	.
uce-947	1	1	1	1	1	.	1	1	1	.	1	.	1	1	1	1	1	.	.	1	1	.	.	1	.	1	.	1	.	.	.	.	1	1	1	1	1	.	.	1	1	1	.	1	.	1	.	.	.
uce-580	.	.	.	.	.	.	.	.	.	.	.	.	.	.	.	.	.	.	.	.	.	.	.	.	.	.	.	.	.	.	.	.	.	1	.	.	.	.	.	.	.	.	.	.	.	.	.	.	.
uce-581	.	.	1	.	.	.	.	.	.	.	.	.	.	.	.	.	.	.	.	.	.	.	.	.	.	.	.	.	.	.	.	.	1	.	.	.	.	.	.	.	.	.	.	.	.	.	.	.	.
uce-582	.	.	1	1	.	.	.	.	.	.	.	.	.	.	.	.	.	.	.	.	.	.	.	.	.	1	.	.	.	.	.	.	.	1	.	.	.	.	.	.	.	.	.	.	.	.	.	.	.
uce-583	1	1	1	1	1	1	1	1	1	.	1	1	1	1	.	1	1	1	1	1	1	1	1	1	1	1	1	.	1	.	1	1	1	1	1	1	1	1	1	1	.	1	1	1	1	1	1	1	.
uce-584	.	.	.	.	.	.	.	.	.	.	.	.	.	.	.	.	.	.	.	.	.	.	.	.	.	.	.	.	.	.	.	.	.	.	.	.	.	.	.	.	.	.	.	.	.	.	.	.	.
uce-585	1	.	1	1	1	.	.	.	.	.	.	1	1	1	.	.	.	.	.	.	.	.	.	1	.	.	.	.	1	1	1	1	1	1	1	.	1	.	.	.	1	1	1	1	1	1	1	1	1
uce-586	.	.	1	.	.	.	.	.	.	.	.	.	.	.	.	.	.	.	.	.	.	.	.	.	.	.	.	.	.	.	.	.	.	.	.	.	.	.	.	.	.	.	.	.	.	.	.	.	.
uce-587	.	.	1	.	.	1	.	.	.	.	.	.	1	.	.	1	.	.	.	.	1	.	.	.	.	.	.	1	.	.	.	.	1	.	.	.	.	.	.	.	.	.	.	.	.	.	.	.	.
uce-62	.	1	1	1	.	.	.	.	.	.	.	1	1	.	.	.	.	.	.	.	.	.	.	.	.	1	1	.	.	.	.	.	.	1	.	.	.	.	.	.	.	.	.	.	.	.	.	.	.
uce-63	.	.	1	1	.	.	1	.	1	.	.	.	.	.	1	.	.	.	.	.	1	.	.	.	.	1	1	1	1	.	.	.	.	1	1	.	.	1	1	1	.	1	1	.	.	.	.	.	1
uce-60	.	.	.	.	.	.	.	.	.	.	.	.	.	.	1	.	.	.	.	.	.	.	.	.	.	.	.	1	.	.	.	.	.	1	.	.	.	.	.	1	.	.	.	.	.	.	.	.	.
uce-61	.	1	1	1	.	1	1	1	1	1	1	.	1	1	1	1	1	1	1	.	1	1	1	.	.	1	.	1	.	.	.	.	.	1	.	.	.	.	.	.	.	.	.	.	.	.	.	.	.
uce-66	.	.	.	.	.	.	.	.	.	.	.	.	.	.	.	.	.	.	.	.	.	.	.	.	.	.	.	.	.	.	.	.	.	.	.	.	.	.	.	.	.	.	.	.	.	.	.	.	.
uce-67	.	.	.	.	.	.	.	.	.	.	.	.	.	.	.	.	.	.	.	.	.	.	.	.	.	.	.	.	.	.	.	.	.	.	.	.	.	.	.	.	.	.	.	.	.	.	.	.	.
uce-64	.	.	1	1	.	.	.	.	.	.	.	.	.	.	.	.	.	.	.	.	.	.	.	.	.	1	.	1	.	1	.	1	1	1	.	.	.	1	.	.	.	.	.	.	.	.	.	.	.
uce-65	.	.	1	1	.	.	.	.	1	.	.	.	.	.	.	.	.	.	.	.	.	.	.	.	.	1	.	1	.	.	.	.	.	.	.	.	.	.	.	.	.	.	.	.	.	1	.	.	.
uce-68	.	1	1	.	.	1	1	1	.	1	1	.	1	1	1	1	1	1	.	1	1	1	1	.	.	.	.	1	.	.	.	.	.	.	.	1	.	.	.	.	.	1	.	.	.	.	.	.	.
uce-69	.	1	.	1	1	.	.	.	.	.	.	.	.	.	.	.	.	.	.	.	.	.	.	.	.	1	.	.	1	1	1	1	.	1	1	.	.	.	.	.	1	.	1	1	1	1	1	1	1
uce-841	.	.	.	.	.	.	.	.	.	.	.	.	.	.	.	.	.	.	.	.	.	.	.	.	.	.	.	.	.	.	.	.	.	.	.	.	.	.	.	.	.	.	.	.	.	.	.	.	.
uce-840	.	.	1	.	.	.	.	.	.	.	.	.	.	.	.	.	.	.	.	.	.	.	.	.	.	.	.	.	.	.	.	.	.	1	.	.	.	.	.	.	.	.	.	.	.	.	.	.	.
uce-843	.	.	1	.	1	.	.	.	.	.	1	.	.	.	1	.	.	1	.	.	.	1	1	.	.	.	.	.	.	.	.	.	.	.	.	.	.	.	.	.	.	.	.	.	.	.	.	.	.
uce-842	.	.	1	1	.	.	.	.	.	.	.	.	.	.	1	.	.	.	.	.	.	.	.	.	.	.	.	1	.	.	.	.	.	1	.	.	.	.	.	.	.	.	.	.	.	.	.	.	.
uce-787	.	1	1	1	1	1	1	.	1	.	1	1	1	1	1	1	1	1	1	1	1	1	1	.	1	1	1	.	.	.	.	.	.	1	.	.	.	1	1	1	.	.	.	.	.	.	.	.	.
uce-844	.	.	.	.	.	.	.	.	.	.	.	.	.	.	.	.	.	.	.	.	.	.	.	.	.	.	.	.	.	.	.	.	.	.	.	.	.	.	.	.	.	.	.	.	.	.	.	.	.
uce-847	.	.	.	.	.	.	.	.	.	.	.	.	.	.	.	.	.	.	.	.	.	.	.	.	.	1	.	.	.	.	.	.	.	.	.	.	.	.	.	.	.	.	.	.	.	.	.	.	.
uce-846	.	.	1	.	.	.	.	.	.	.	.	.	.	.	.	.	.	.	.	.	.	.	.	.	.	.	.	.	.	.	.	.	1	.	.	.	.	.	.	.	.	.	.	.	.	.	.	.	.
uce-849	.	.	.	1	.	.	.	.	1	.	.	.	.	.	.	.	.	.	.	.	.	.	.	.	.	.	.	1	.	.	.	.	.	.	.	.	.	.	.	.	.	.	.	.	.	.	.	.	.
uce-848	.	1	1	1	1	1	1	1	1	1	1	1	1	1	.	1	1	1	1	1	1	1	1	1	.	.	.	1	.	.	.	.	.	.	.	1	1	1	1	1	.	.	.	.	.	.	.	.	.
uce-632	.	.	.	.	.	.	.	.	.	.	.	.	.	.	.	.	.	.	.	.	.	.	.	.	.	.	.	.	.	.	.	.	.	.	.	.	.	.	.	.	.	.	.	.	.	.	.	.	.
uce-633	.	.	1	1	.	.	.	.	.	.	.	.	.	.	.	.	.	.	.	.	.	.	.	.	.	.	.	.	.	.	.	.	.	1	.	.	.	.	.	.	.	.	.	.	.	.	.	.	.
uce-630	.	.	.	.	.	.	.	.	.	.	.	.	.	.	.	.	.	.	.	.	.	.	.	.	.	.	.	.	.	.	.	.	.	1	.	.	.	.	.	.	.	.	.	.	.	.	.	.	.
uce-631	.	.	.	.	.	.	.	.	.	.	.	.	.	.	.	.	.	.	.	.	.	.	.	.	.	.	.	.	.	.	.	.	.	1	.	.	.	.	.	.	.	.	.	.	.	.	.	.	.
uce-636	.	1	1	.	1	.	1	.	1	1	1	.	.	1	.	.	.	.	1	1	1	.	.	.	.	1	.	.	1	.	.	.	.	.	.	.	.	1	1	1	.	.	.	.	.	.	.	.	.
uce-637	.	1	1	1	.	.	.	.	.	.	.	.	.	.	.	.	.	.	.	.	.	.	.	.	.	1	.	1	.	.	.	.	.	1	.	.	.	1	.	.	.	.	.	.	.	.	.	.	.
uce-634	.	.	1	.	.	.	.	.	.	.	.	.	.	.	.	.	.	.	.	.	.	.	.	.	.	.	.	1	.	.	.	.	.	.	.	.	.	.	.	.	.	.	.	.	.	.	.	.	.
uce-635	.	1	1	1	.	1	1	1	1	1	1	1	1	1	1	1	1	1	1	1	.	1	1	1	.	1	1	1	1	1	1	1	.	1	1	.	1	1	1	1	1	1	1	.	1	1	.	1	1
uce-1030	.	.	1	.	.	.	.	.	.	.	.	.	.	.	.	.	.	.	.	.	.	.	.	.	.	.	.	.	.	.	.	.	.	1	.	.	.	.	.	.	.	.	.	.	.	.	.	.	.
uce-1031	.	.	1	.	.	.	.	.	.	.	.	.	.	.	.	.	.	.	.	.	.	.	.	.	.	.	.	.	.	.	.	.	.	.	.	.	.	.	.	.	.	.	.	.	.	.	.	.	.
uce-638	.	1	.	1	1	.	.	.	.	.	.	1	1	1	.	.	.	.	.	1	.	.	.	.	.	1	.	.	.	1	.	1	.	1	.	.	.	.	.	1	.	.	1	.	.	.	.	.	.
uce-639	.	.	.	1	1	.	.	.	1	.	1	.	.	1	.	.	.	1	1	1	.	.	.	.	.	1	1	.	.	.	.	.	.	1	.	.	.	.	.	.	.	.	.	.	.	.	.	.	.
uce-573	.	1	.	1	1	.	.	.	.	.	.	.	.	.	.	.	.	.	.	.	.	.	.	.	.	.	.	1	.	.	.	.	.	.	.	.	.	1	.	1	.	.	.	.	.	.	.	.	.
uce-1035	.	1	1	1	.	.	.	.	.	.	.	.	.	.	1	1	.	.	1	1	1	.	.	.	.	.	.	.	.	.	.	.	.	.	.	1	.	1	.	.	.	.	1	1	1	.	.	.	1
uce-1036	.	.	.	.	1	.	.	.	.	.	.	.	1	.	.	.	.	.	.	1	.	.	.	.	.	.	.	.	.	.	.	.	.	.	.	.	.	.	.	.	.	.	.	.	.	.	.	.	.
uce-1037	.	.	1	1	.	.	.	.	.	.	.	.	.	1	.	.	.	.	.	.	.	.	.	.	.	1	.	.	.	.	.	.	.	1	.	1	.	.	.	.	.	.	.	.	.	.	.	.	.
uce-1001	.	.	.	.	.	.	.	.	.	.	.	.	.	.	.	.	.	.	.	.	.	.	.	.	.	.	.	.	.	.	.	.	.	.	.	.	.	.	.	.	.	.	.	.	.	.	.	.	.
uce-739	.	.	1	1	1	1	1	1	1	1	1	1	1	1	.	1	1	1	1	1	1	1	1	.	1	1	.	1	.	.	.	1	1	1	.	1	.	1	.	1	.	.	.	.	.	.	.	.	.
uce-738	.	.	.	1	.	.	.	.	1	.	.	.	.	.	1	.	.	.	.	.	.	.	.	.	.	.	.	.	.	.	.	.	.	.	.	.	.	.	.	.	.	.	.	.	.	.	.	.	.
uce-796	.	.	.	.	.	.	.	.	.	.	.	.	.	.	.	.	.	.	.	.	.	.	.	.	.	.	.	.	.	.	.	.	.	.	.	.	.	.	.	.	.	.	.	.	.	.	.	.	.
uce-1000	.	.	1	1	.	.	.	.	.	.	.	.	.	.	.	.	.	.	.	.	.	.	.	.	.	1	.	.	.	.	.	.	.	1	.	.	.	.	.	.	.	.	.	.	.	.	.	.	.
uce-733	.	.	1	.	.	.	.	.	.	.	.	.	.	.	.	.	.	.	.	.	.	.	.	.	.	.	.	.	.	.	.	.	.	1	.	.	.	.	.	.	.	.	.	.	.	.	.	.	.
uce-732	.	.	.	.	.	.	.	.	.	.	.	.	.	.	.	.	.	.	.	.	.	.	.	.	.	.	.	.	.	.	.	.	.	.	.	.	.	.	.	.	.	.	.	.	.	.	.	.	.
uce-731	.	.	.	1	1	1	1	1	1	1	1	.	1	1	1	1	.	1	1	1	1	1	1	.	.	1	.	1	1	.	1	1	.	.	.	.	.	1	.	1	1	1	.	1	1	1	1	1	1
uce-730	.	1	.	1	1	1	1	1	1	1	1	1	1	.	1	1	1	1	.	1	1	1	1	.	1	.	.	.	.	.	.	.	.	1	.	1	.	.	.	.	.	.	.	.	.	.	.	.	.
uce-737	.	.	.	.	.	.	.	.	.	.	.	.	.	.	.	.	.	.	.	.	.	.	.	.	.	.	.	.	.	.	.	.	.	.	.	.	.	.	.	.	.	.	.	.	.	.	.	.	.
uce-736	.	.	.	1	.	.	.	.	.	.	.	.	.	.	.	.	.	.	1	.	1	.	.	.	.	.	.	1	.	.	.	.	.	.	.	.	.	.	.	.	.	.	.	.	.	.	.	.	.
uce-735	.	.	.	.	.	.	.	.	.	.	.	.	.	.	.	.	1	.	.	.	.	.	.	.	.	.	.	1	.	.	.	.	.	.	.	1	.	.	.	.	.	.	.	.	.	.	.	.	.
uce-734	.	.	.	.	.	.	.	.	.	.	.	.	.	.	.	.	.	.	.	.	.	.	.	.	.	.	.	.	.	.	.	.	.	.	.	.	.	.	.	.	.	.	.	.	.	.	.	.	.
uce-287	.	1	1	1	.	.	.	.	.	.	.	.	.	.	.	.	.	.	.	.	.	.	.	.	.	1	.	1	.	.	.	.	.	1	.	.	.	1	.	1	.	.	.	.	.	.	.	.	.
uce-286	1	1	.	1	1	.	1	.	.	.	.	.	.	.	.	.	.	.	.	.	.	.	.	1	.	.	.	1	1	1	1	1	.	.	1	1	1	.	1	1	1	1	1	1	1	.	1	1	1
uce-285	.	.	1	1	.	.	1	.	.	.	.	.	.	.	.	.	.	.	.	.	.	.	.	.	.	.	.	1	.	.	.	.	.	.	.	.	.	.	.	.	.	.	.	.	1	.	.	.	.
uce-284	1	1	.	1	1	1	.	1	1	1	1	1	.	1	1	1	1	.	.	1	1	.	.	1	1	1	1	.	1	1	1	1	1	.	.	.	1	.	.	1	1	1	1	1	1	1	1	1	.
uce-283	.	.	.	.	.	.	.	.	.	.	.	.	.	.	.	.	.	.	.	.	.	.	.	.	.	.	.	.	.	.	.	.	.	1	.	.	.	.	.	.	.	.	.	.	.	.	.	.	.
uce-282	.	.	.	.	.	.	.	.	.	.	.	.	.	.	.	.	.	.	.	.	.	.	.	.	.	.	.	.	.	.	.	.	.	.	.	.	.	.	.	.	.	.	.	.	.	.	.	.	.
uce-281	.	.	1	.	.	.	.	.	.	.	.	.	.	.	.	.	.	.	.	.	.	.	.	.	.	.	.	.	.	.	.	.	.	.	.	.	.	.	.	.	.	.	.	.	.	.	.	.	.
uce-280	.	1	1	1	.	1	1	1	1	1	1	1	1	1	1	.	1	1	1	1	1	1	1	.	1	.	.	.	.	.	.	.	.	1	.	.	.	1	.	1	.	.	.	.	.	.	.	.	.
uce-1005	.	1	1	1	.	.	.	.	.	.	.	.	.	.	.	.	.	.	.	.	.	.	.	.	.	.	.	1	.	.	.	.	1	1	.	.	.	.	.	.	.	.	.	.	.	.	.	.	.
uce-985	1	1	1	1	1	1	.	1	.	1	1	1	1	1	1	1	1	1	1	1	1	1	1	.	1	1	1	.	1	1	1	1	.	.	1	1	1	.	.	1	1	1	1	1	1	1	1	1	1
uce-289	1	1	1	1	1	1	1	1	1	1	1	.	1	.	1	1	1	1	1	.	1	1	1	.	.	1	.	1	.	.	1	.	1	1	.	.	.	.	.	.	.	.	.	1	.	.	.	.	.
uce-288	.	.	1	1	1	.	1	.	1	.	.	.	.	1	.	1	.	.	.	1	.	.	1	1	1	1	.	1	.	.	.	1	1	1	1	.	.	.	.	.	.	.	.	.	.	.	.	.	.
uce-1007	.	1	.	1	.	1	1	1	1	1	1	.	1	1	1	1	1	1	.	1	1	1	1	.	.	1	1	.	.	.	.	.	.	1	.	.	.	1	.	.	.	.	.	.	.	.	.	.	.
uce-799	.	.	.	.	.	.	.	.	.	.	.	.	.	.	.	.	.	.	.	.	.	.	.	.	.	.	.	.	.	.	.	.	.	.	.	.	.	.	.	.	.	.	.	.	.	.	.	.	.
uce-1006	.	.	.	1	.	.	.	.	.	.	.	.	.	.	1	.	.	.	.	.	.	.	.	.	.	.	1	.	.	.	.	.	.	1	.	.	.	.	.	.	.	.	.	.	.	.	.	.	.
uce-1058	.	.	.	1	.	.	.	.	.	.	.	.	.	.	.	.	.	.	.	.	.	.	.	.	.	.	.	1	.	.	.	.	.	1	.	.	.	.	.	.	.	.	.	.	.	.	.	.	.
uce-1059	.	.	1	1	.	.	.	.	.	.	.	.	1	.	1	.	.	1	.	.	.	.	.	1	.	.	.	1	1	1	.	1	1	.	.	1	.	.	.	.	1	1	1	1	.	1	1	1	1
uce-1008	.	.	.	1	.	1	1	1	1	1	1	1	1	1	1	1	1	1	1	1	.	1	1	.	.	1	1	.	.	.	.	1	.	1	.	1	.	1	1	1	.	.	.	.	.	.	.	.	.
uce-986	.	.	.	.	.	.	.	.	.	.	.	.	.	.	.	.	.	.	.	.	.	.	.	.	.	.	.	.	.	.	.	.	.	.	.	.	.	.	.	.	.	.	.	.	.	.	.	.	.
uce-647	.	.	.	.	.	.	.	.	.	.	.	.	.	.	.	.	.	.	.	.	.	.	.	.	.	.	.	.	.	.	.	.	.	.	.	.	.	.	.	.	.	.	.	.	.	.	.	.	.
uce-646	.	.	1	.	.	.	.	.	.	.	.	.	.	.	.	.	.	.	.	.	.	.	.	.	.	1	.	.	.	.	.	.	1	1	.	.	.	.	.	1	.	.	.	.	.	.	.	.	.
uce-645	1	.	1	1	1	1	.	.	.	1	1	.	.	1	.	.	.	.	.	1	.	1	.	1	.	1	.	.	1	.	1	1	1	.	1	.	.	.	1	1	.	1	1	1	1	1	1	1	1
uce-644	.	.	1	.	.	1	1	.	1	.	.	.	.	.	.	1	.	.	.	.	.	.	1	.	.	.	.	.	.	.	.	.	.	.	.	.	.	.	.	.	.	.	.	.	.	.	.	.	.
uce-643	.	.	.	.	.	.	.	.	.	.	.	.	.	.	.	.	.	.	.	.	.	.	.	.	.	.	.	1	.	.	.	.	.	.	.	.	.	.	.	.	.	.	.	.	.	.	.	.	.
uce-642	.	.	1	.	.	.	.	.	.	.	.	.	.	.	.	.	.	.	.	.	.	.	.	.	.	.	.	.	.	.	.	.	1	1	.	.	.	.	.	.	.	.	.	.	.	.	.	.	.
uce-128	.	.	1	1	.	1	1	1	1	1	.	.	1	1	1	1	1	1	.	.	1	1	1	.	.	1	.	1	.	.	.	.	.	.	.	1	.	1	.	.	.	.	.	.	.	.	.	.	.
uce-129	.	.	.	.	.	.	.	.	.	.	.	.	.	.	.	.	.	.	.	.	.	.	.	.	.	.	.	.	.	.	.	.	.	.	.	.	.	.	.	.	.	.	.	.	.	.	.	.	.
uce-126	1	1	1	1	1	1	1	1	.	.	.	1	1	.	1	1	1	1	.	1	.	1	1	.	.	1	.	1	.	.	1	.	1	1	.	1	.	1	1	1	1	1	1	1	.	1	.	1	1
uce-127	1	1	1	1	1	1	1	1	.	1	.	1	1	1	1	1	1	.	1	1	1	1	1	.	.	1	1	.	.	1	1	.	1	.	.	.	1	.	.	.	.	.	1	1	.	.	.	1	.
uce-124	.	.	1	1	.	1	1	1	1	.	.	1	1	.	1	1	1	1	.	1	1	1	1	.	.	1	.	.	.	1	.	.	.	1	.	.	.	.	.	.	.	.	.	.	.	.	.	.	.
uce-125	.	.	.	.	.	.	.	.	.	.	.	.	.	.	.	.	.	.	.	.	.	.	.	.	.	.	.	.	.	.	.	.	.	.	.	.	.	.	.	.	.	.	.	.	.	.	.	.	.
uce-122	.	.	.	.	.	.	.	.	1	.	.	.	.	1	1	.	.	.	.	1	.	.	.	.	.	1	.	.	.	.	.	.	.	1	.	.	.	1	.	.	.	.	.	.	.	.	.	.	.
uce-123	.	.	.	1	.	.	.	.	.	.	.	.	.	.	.	.	.	.	.	.	.	.	.	.	.	1	.	.	.	.	.	.	.	.	.	.	.	.	.	.	.	.	.	.	.	.	.	.	.
uce-120	.	.	.	.	.	.	.	.	.	.	.	.	.	.	.	.	.	.	.	.	.	.	.	.	.	.	.	.	.	.	.	.	.	.	.	.	.	.	.	.	.	.	.	.	.	.	.	.	.
uce-121	.	.	1	.	.	.	.	.	.	1	.	.	.	1	1	.	.	.	.	.	.	.	.	.	.	.	.	.	.	.	.	.	.	1	.	.	.	.	.	.	.	.	.	.	.	.	.	.	.
uce-1052	.	.	1	.	.	.	.	.	.	.	.	.	.	.	.	.	.	.	.	.	.	.	.	.	.	.	.	.	.	.	.	.	.	1	.	.	.	.	.	.	.	.	.	.	.	.	.	.	.
uce-987	1	1	1	1	.	1	1	1	1	1	1	1	1	1	1	1	1	1	1	1	1	1	.	1	1	1	1	1	1	1	1	1	1	1	1	1	1	1	1	1	1	1	1	1	1	1	.	1	1
uce-1053	.	.	.	.	.	.	.	.	.	.	.	.	.	.	.	.	.	.	.	.	.	.	.	.	.	.	.	.	.	.	.	.	.	.	.	.	.	.	.	.	.	.	.	.	.	.	.	.	.
uce-899	.	.	1	1	.	.	.	.	.	.	.	.	.	.	.	.	.	.	.	.	.	.	.	.	.	1	1	.	.	.	.	.	.	1	.	1	.	.	.	.	.	.	.	.	.	.	.	.	.
uce-1051	1	1	.	.	1	1	.	1	.	1	.	.	.	.	.	1	1	.	1	1	1	.	.	1	1	.	1	.	1	1	1	.	1	.	.	1	1	.	.	.	1	.	1	.	.	1	1	1	1
uce-348	.	.	.	.	.	.	.	.	.	.	.	.	.	.	.	.	.	.	.	.	.	.	.	.	.	.	.	.	.	.	.	.	.	.	.	.	.	.	.	.	.	.	.	.	.	.	.	.	.
uce-349	1	.	.	1	1	.	.	.	.	.	.	.	.	.	1	.	.	.	.	.	.	.	.	.	.	.	.	.	.	.	.	.	1	.	.	1	.	.	.	.	.	.	.	.	.	.	.	.	.
uce-342	1	1	1	1	1	1	1	1	.	.	1	.	1	1	1	.	1	1	1	1	.	1	1	1	.	1	.	.	1	1	1	1	1	1	1	1	1	1	1	1	1	1	1	1	1	.	1	1	1
uce-343	1	1	.	.	.	.	1	.	1	.	1	1	1	.	.	.	.	.	1	1	1	.	.	1	.	1	.	1	1	1	1	1	.	.	1	1	1	.	.	.	1	1	1	1	1	1	1	1	1
uce-340	.	1	.	.	.	.	.	.	.	.	.	.	.	.	.	.	.	.	.	.	.	.	.	.	.	1	.	.	.	.	.	.	.	1	.	1	.	1	.	.	.	.	.	.	.	.	.	.	.
uce-341	.	.	1	.	.	.	.	.	.	.	.	.	.	.	.	.	.	.	.	.	.	.	1	.	.	.	.	.	.	.	.	.	.	1	.	.	.	.	.	.	.	.	.	.	.	.	.	.	.
uce-346	.	.	.	.	.	.	.	.	.	.	.	.	.	.	.	.	.	.	.	.	.	.	.	.	.	.	.	.	.	.	.	.	.	.	.	.	.	.	.	.	.	.	.	.	.	.	.	.	.
uce-347	.	1	.	.	.	.	.	.	.	.	.	.	.	.	.	.	.	.	.	.	.	.	.	.	.	.	.	.	.	.	.	.	.	.	.	.	.	.	.	.	.	.	.	.	.	.	.	.	.
uce-344	.	.	1	1	.	.	.	.	.	.	.	.	.	1	1	.	.	.	.	.	.	.	.	.	.	1	1	1	.	.	.	.	.	.	.	.	.	1	.	.	.	.	.	.	.	.	1	1	.
uce-345	.	.	.	.	.	1	.	1	1	1	.	1	1	1	1	1	.	1	1	1	1	1	1	.	.	.	1	.	.	.	.	.	.	1	.	.	.	.	1	.	.	.	.	.	1	.	.	.	1
uce-721	.	.	1	.	.	.	.	.	.	.	.	.	.	.	1	.	.	.	.	.	.	.	.	.	.	.	.	1	.	.	.	.	.	.	.	.	.	.	.	.	.	.	.	.	.	.	.	.	.
uce-463	.	.	.	.	.	.	.	.	.	.	.	.	.	.	.	.	.	.	.	.	.	.	.	.	.	.	.	.	.	.	.	.	.	.	.	.	.	.	.	.	.	.	1	.	.	.	.	.	.
uce-462	.	.	1	.	.	.	.	.	.	.	.	.	.	.	.	.	.	.	.	.	.	.	.	.	.	.	.	.	.	.	.	.	.	1	.	.	.	.	.	.	.	.	.	.	.	.	.	.	.
uce-461	.	.	.	.	.	.	.	.	.	.	.	.	.	.	.	.	.	.	.	.	.	.	.	.	.	.	.	.	.	.	.	.	.	.	.	.	.	.	.	.	.	.	.	.	.	.	.	.	.
uce-460	.	.	.	.	.	.	.	.	.	.	.	.	.	.	1	.	.	.	.	.	.	.	.	.	.	.	.	1	.	.	.	.	.	.	.	.	.	.	.	.	.	.	.	.	.	.	.	.	.
uce-39	.	.	1	.	.	.	.	.	.	.	.	.	.	.	.	.	.	.	.	.	.	.	.	.	.	.	.	.	.	.	.	.	.	1	.	.	.	.	.	.	.	.	.	.	.	.	.	.	.
uce-38	.	.	1	1	.	.	.	.	1	.	1	1	1	1	1	.	.	.	.	1	.	.	.	.	1	.	.	1	.	.	.	.	1	.	.	.	.	.	.	.	.	.	.	.	.	.	.	.	.
uce-465	.	.	.	.	.	.	.	.	.	.	.	.	.	.	.	.	.	.	.	.	.	.	.	.	.	.	.	.	.	.	.	.	.	.	.	.	.	.	.	.	.	.	.	.	.	.	.	.	.
uce-464	.	.	.	.	.	.	.	.	.	.	.	.	.	.	.	.	.	.	.	.	.	.	.	.	.	1	.	.	.	.	.	.	.	1	.	.	.	.	.	.	.	.	.	.	.	.	.	.	.
uce-35	.	.	.	1	1	1	1	1	1	1	1	.	1	1	1	1	.	1	1	1	1	1	1	.	.	.	.	1	.	.	.	.	1	1	.	1	.	1	.	1	.	.	.	.	.	.	.	.	.
uce-34	1	1	.	1	.	1	.	1	1	1	1	1	1	1	1	1	1	1	1	1	1	1	1	1	1	1	.	.	1	.	1	1	1	.	1	.	.	1	.	.	1	1	1	1	.	.	1	1	1
uce-37	.	.	1	1	.	.	.	.	.	.	.	.	.	.	.	.	.	.	.	.	.	.	.	.	.	1	.	1	1	1	.	.	.	1	.	.	.	.	.	.	.	.	1	.	.	.	.	.	.
uce-36	.	.	1	.	.	.	.	.	.	.	.	.	.	.	.	.	.	.	.	.	.	.	.	.	.	.	.	.	.	.	.	.	.	1	.	.	.	.	.	.	.	.	.	.	.	.	.	.	.
uce-31	.	.	1	.	.	.	.	.	.	.	.	.	.	.	.	.	.	.	.	1	.	.	.	.	.	1	.	.	.	.	.	.	.	1	.	.	.	.	.	.	.	.	.	.	.	.	.	.	.
uce-30	.	.	1	1	1	.	1	.	1	1	1	1	1	1	1	.	.	.	1	1	1	.	1	.	.	1	.	1	.	.	.	.	.	1	.	.	.	.	.	.	.	.	.	.	.	.	.	.	.
uce-33	.	.	.	.	.	.	.	.	.	.	.	.	.	.	.	.	.	.	.	.	.	.	.	.	.	.	.	.	.	.	.	.	.	.	.	.	.	.	.	.	.	.	.	.	.	.	.	.	.
uce-32	.	.	1	1	1	1	.	1	1	1	1	1	1	1	1	1	1	1	1	1	1	1	1	.	1	1	1	.	.	.	.	.	.	1	.	1	.	1	1	1	.	.	1	.	1	.	.	.	.
uce-236	.	1	1	.	.	.	1	1	1	1	1	.	1	1	1	.	1	.	.	1	.	.	1	.	.	.	.	1	.	.	.	.	.	1	.	.	.	1	.	1	.	.	.	.	.	.	.	.	.
uce-237	1	.	1	1	.	.	1	.	.	1	.	.	1	.	1	.	1	.	.	.	.	.	.	.	.	.	.	.	1	1	1	1	1	1	1	.	1	1	.	1	1	1	1	1	1	1	1	1	1
uce-234	.	.	.	1	.	.	1	.	.	.	.	.	.	.	1	.	.	.	.	.	.	.	.	.	.	.	.	.	.	.	1	.	1	.	.	1	1	.	.	.	.	.	.	.	.	.	1	.	.
uce-235	.	.	.	1	.	1	.	1	1	1	1	1	1	.	.	1	1	.	1	1	1	1	.	.	.	1	.	.	.	.	.	.	.	.	.	1	.	.	1	1	.	.	.	.	.	.	.	.	.
uce-232	.	.	1	.	.	.	.	.	.	.	.	.	.	.	.	.	.	.	.	.	.	.	.	.	.	.	.	.	.	.	.	.	.	.	.	.	.	.	.	.	.	.	.	.	.	.	.	.	.
uce-233	.	1	.	1	.	1	1	1	1	1	1	1	1	1	1	1	1	1	.	1	1	1	1	.	.	1	.	1	.	.	.	.	.	1	.	.	.	.	.	.	.	.	.	.	.	.	.	.	.
uce-230	.	.	.	.	.	.	.	.	.	.	.	.	.	.	.	.	.	.	.	.	.	.	.	.	.	.	.	1	.	.	.	.	.	.	.	.	.	.	.	.	.	.	.	.	.	.	.	.	.
uce-231	.	.	.	.	.	.	.	.	.	.	.	.	.	.	.	.	.	.	.	.	.	.	.	.	.	.	.	.	.	.	.	.	.	1	.	.	.	.	.	.	.	.	.	.	.	.	.	.	.
uce-544	.	.	1	1	.	.	.	.	.	.	.	.	.	.	.	.	.	.	.	.	.	.	.	.	.	1	.	.	.	.	.	.	.	1	.	.	.	.	.	.	.	.	.	.	.	.	.	.	.
uce-545	.	.	.	.	.	.	.	.	.	.	.	.	.	.	.	.	.	.	.	.	.	.	.	.	.	.	.	.	.	.	.	.	.	1	.	.	.	.	.	.	.	.	.	.	.	.	.	.	.
uce-546	.	1	1	.	.	.	.	.	.	1	1	1	1	.	1	1	1	1	.	1	1	.	1	.	.	.	.	.	.	1	1	.	.	1	.	.	1	.	1	1	.	.	.	.	1	.	.	.	.
uce-547	.	.	1	1	1	.	1	.	1	.	.	.	.	1	.	.	.	.	1	1	.	1	1	.	.	.	.	.	.	.	.	.	.	.	.	1	.	.	.	.	.	.	.	.	.	.	.	.	.
uce-540	.	.	1	.	.	.	1	.	.	.	.	.	.	.	.	1	.	.	.	.	.	.	.	.	.	.	.	.	.	.	.	.	.	.	.	1	.	.	.	.	.	.	.	.	.	.	.	.	.
uce-541	.	.	.	.	.	.	.	.	.	.	.	.	.	.	.	.	.	.	.	.	.	.	.	.	.	.	.	.	.	.	.	.	.	.	.	.	.	.	.	.	.	.	.	.	.	.	.	.	.
uce-238	.	.	1	1	.	.	.	.	.	.	.	.	.	.	.	.	.	.	.	.	.	.	.	.	.	1	.	.	.	.	.	.	.	1	.	1	.	.	.	.	.	.	.	.	.	.	.	.	.
uce-239	1	1	1	1	1	1	1	1	1	1	1	1	1	.	1	.	.	1	.	1	1	1	1	1	.	1	.	1	1	1	1	1	1	1	1	1	1	1	1	1	1	1	1	1	1	1	1	1	1
uce-951	.	.	.	.	.	.	.	.	.	.	.	.	.	.	.	.	.	.	.	.	.	.	.	.	.	.	.	.	.	.	.	.	.	1	.	.	.	.	.	.	.	.	.	.	.	.	.	.	.
uce-339	.	.	1	.	.	.	1	.	1	.	.	.	.	.	.	.	.	.	.	.	.	.	.	.	1	1	.	1	.	.	.	.	.	1	.	.	.	.	1	1	.	.	.	.	.	.	.	.	.
uce-338	.	.	.	.	.	.	.	.	.	.	.	.	.	.	.	.	.	.	.	.	.	.	.	.	.	.	.	.	.	.	.	.	.	.	.	.	.	.	.	.	.	.	.	.	.	.	.	.	.
uce-337	.	.	.	.	.	.	.	.	.	.	.	.	.	.	.	.	.	.	.	.	.	.	.	.	.	.	.	.	.	.	.	.	.	.	.	.	.	.	.	.	.	.	.	.	.	.	.	.	.
uce-336	.	.	.	.	.	.	.	.	1	.	1	.	.	.	.	.	.	.	.	1	.	.	.	.	.	.	.	.	.	.	.	.	.	1	.	1	.	.	.	.	.	.	.	.	.	.	.	.	.
uce-335	.	.	.	.	.	.	.	.	.	.	.	.	.	.	.	.	.	.	.	.	.	.	.	.	.	.	.	.	.	.	.	.	.	.	.	.	.	.	.	.	.	.	.	.	.	.	.	.	.
uce-334	.	.	.	.	.	.	.	.	.	.	.	.	.	.	.	.	.	.	.	.	.	.	.	.	.	.	.	.	.	.	.	.	.	.	.	.	.	.	.	.	.	.	.	.	.	.	.	.	.
uce-333	.	.	1	.	.	.	.	.	.	.	.	.	.	.	.	.	.	.	.	.	.	.	.	.	.	.	.	.	.	.	.	.	.	.	.	.	.	.	.	.	.	.	.	.	.	.	.	.	.
uce-332	.	.	.	1	1	1	.	1	1	.	1	1	1	.	.	1	1	1	1	1	1	1	1	.	1	.	1	1	.	.	.	.	1	1	.	.	.	1	.	1	.	.	.	.	.	.	.	.	.
uce-331	.	.	.	.	.	.	.	.	1	.	.	1	1	.	.	.	.	.	.	.	.	.	.	.	.	.	.	.	1	1	1	1	.	.	.	.	.	.	.	.	.	.	.	.	.	1	.	.	.
uce-330	.	.	1	.	.	.	.	.	.	.	.	1	.	1	.	.	.	.	.	1	.	.	.	.	.	.	.	1	.	.	.	.	.	.	.	.	.	.	.	1	.	.	.	.	.	.	.	1	.
uce-934	1	.	1	1	.	.	.	.	.	.	.	.	.	.	.	.	.	.	.	.	.	.	.	1	.	1	1	.	1	1	1	1	.	1	1	1	1	1	.	1	1	1	1	1	1	1	1	1	1
uce-950	.	.	.	.	.	.	.	.	.	.	.	.	.	.	.	.	.	.	.	.	.	.	.	.	.	.	.	.	.	.	.	.	.	.	.	.	.	.	.	.	.	.	.	.	.	.	.	.	.
uce-599	1	1	.	.	.	1	1	1	1	.	.	1	.	1	.	1	1	1	1	1	.	1	.	1	.	1	1	.	1	1	1	1	1	.	.	1	1	1	1	.	1	1	1	1	1	1	1	1	1
uce-80	1	1	1	1	1	1	1	1	1	1	1	1	.	.	.	1	1	1	1	.	1	1	1	1	1	.	1	1	1	1	1	1	1	.	1	1	1	1	.	1	1	1	1	1	1	1	1	1	1
uce-81	.	.	.	.	.	.	.	.	.	.	.	.	.	.	.	.	.	.	.	.	.	.	.	.	.	.	.	1	.	.	.	.	.	.	.	1	.	.	.	.	.	.	.	.	.	.	.	.	.
uce-82	.	.	.	1	.	.	.	.	1	.	.	1	.	1	1	.	.	.	.	1	.	.	1	.	.	.	.	.	.	.	.	.	.	.	.	.	.	.	.	.	.	.	.	.	.	.	.	.	.
uce-83	.	.	.	.	1	.	1	.	1	.	.	.	.	.	1	.	.	.	.	.	.	.	.	.	1	.	.	.	.	.	.	.	.	.	.	.	.	.	.	.	.	.	.	.	.	.	.	.	.
uce-84	.	.	1	.	.	.	.	.	.	.	.	.	.	.	.	.	.	.	.	.	.	.	.	.	.	.	.	1	.	.	.	.	.	.	.	.	.	.	.	.	.	.	.	.	.	.	.	.	.
uce-85	.	.	.	.	.	.	.	.	.	.	.	.	.	.	.	.	.	.	.	.	.	.	.	.	.	.	.	.	.	.	.	.	.	.	.	.	.	.	.	.	.	.	.	.	.	.	.	.	.
uce-86	.	1	.	.	1	.	.	.	.	1	1	1	1	1	.	.	.	.	1	.	.	.	.	1	.	1	.	.	.	1	.	.	.	1	1	.	.	1	.	1	.	1	1	1	1	1	1	1	.
uce-87	1	1	1	.	1	1	1	1	1	.	1	1	1	1	1	1	1	1	1	1	1	1	1	1	1	.	.	1	.	1	.	.	1	1	.	1	.	1	.	1	.	.	1	.	.	.	.	.	1
uce-88	1	1	1	1	1	1	1	1	.	.	.	.	.	1	1	1	.	1	1	.	.	1	1	1	1	1	.	1	1	1	.	1	1	1	1	.	1	1	1	.	1	1	1	1	1	1	1	1	1
uce-89	.	.	1	.	.	.	.	1	.	.	.	.	1	.	.	.	1	.	.	.	1	.	.	.	.	1	.	1	1	.	.	.	.	.	1	.	.	.	1	1	1	1	.	1	.	1	.	1	.
uce-770	.	.	.	1	.	.	1	.	.	.	.	.	.	.	.	.	.	1	.	.	.	1	.	.	.	1	.	1	.	1	.	1	.	1	.	.	.	.	.	.	.	.	.	.	.	.	.	.	.
uce-939	.	1	1	1	1	1	1	1	1	1	1	1	.	1	1	1	1	1	1	1	.	1	.	.	1	1	1	.	.	.	.	.	.	1	.	1	.	1	1	1	.	.	.	.	.	.	.	.	.
uce-892	.	.	1	1	.	1	.	1	1	1	1	.	1	1	.	1	1	1	1	1	1	1	1	.	.	1	.	1	.	.	.	.	.	.	.	.	.	.	.	.	.	.	.	.	.	.	.	.	.
uce-893	.	.	.	.	.	.	1	.	.	.	.	.	.	.	.	.	.	.	.	.	.	.	.	.	.	.	.	.	.	.	.	.	.	1	.	.	.	.	.	.	.	.	.	.	.	.	.	.	.
uce-931	.	.	.	.	.	.	1	.	.	.	.	.	.	.	.	.	.	.	.	.	.	.	.	.	1	.	.	.	.	.	.	.	.	.	.	.	.	.	.	.	.	.	.	.	.	.	.	.	.
uce-930	.	.	.	.	.	.	.	.	.	.	.	.	.	.	.	.	.	.	.	.	.	.	.	.	.	.	.	.	.	.	.	.	.	.	.	.	.	.	.	.	.	.	.	.	.	.	.	.	.
uce-933	.	.	.	1	.	.	.	.	.	.	.	.	.	.	.	.	.	.	.	.	.	.	.	.	.	.	.	.	.	.	.	.	.	1	.	.	.	.	.	.	.	.	.	.	.	.	.	.	.
uce-932	.	.	.	.	.	.	.	.	.	.	.	.	.	.	.	.	.	.	.	.	.	.	.	.	.	.	.	.	.	.	.	.	.	.	.	.	.	.	.	.	.	.	.	.	.	.	.	.	.
uce-935	.	1	1	1	.	.	.	.	.	.	.	.	.	.	.	.	.	.	.	.	.	.	1	.	.	.	.	1	.	.	.	.	.	.	.	.	.	1	1	1	.	.	.	.	.	.	.	.	.
uce-890	.	.	.	.	.	.	1	.	.	.	.	.	.	.	.	.	.	.	.	.	.	.	.	.	.	.	.	1	.	.	.	.	.	1	.	.	.	.	.	.	.	.	.	.	.	.	.	.	.
uce-937	.	.	1	1	.	.	.	.	.	.	.	.	.	1	1	.	.	.	.	.	.	.	.	.	.	.	.	1	.	.	.	.	.	.	.	.	.	1	.	.	.	.	.	.	.	.	.	.	.
uce-936	.	.	.	.	.	.	.	.	.	.	.	.	.	.	.	.	.	.	.	.	.	.	.	.	.	.	.	.	.	.	.	.	.	.	.	.	.	.	.	.	.	.	.	.	.	.	.	.	.
uce-891	.	.	.	.	.	.	1	1	1	.	1	.	.	.	.	1	.	1	.	1	1	1	.	.	.	.	.	1	.	.	.	.	.	.	1	.	.	.	.	.	.	.	.	.	.	1	.	.	.
uce-896	.	1	1	1	.	1	1	1	1	1	.	.	.	1	1	1	1	1	1	1	1	1	1	.	1	1	.	.	.	.	.	.	.	.	.	1	.	1	.	1	.	.	.	.	.	.	.	.	.
uce-897	.	.	1	.	.	.	.	.	.	.	.	.	.	.	.	.	.	.	.	.	.	.	.	.	.	.	.	.	.	.	.	.	.	.	.	.	.	.	.	.	.	.	.	.	.	.	.	.	.
uce-162	1	.	1	1	.	1	1	1	1	1	.	.	.	1	1	1	1	1	1	1	1	.	1	.	.	1	.	1	.	1	.	.	1	.	.	1	.	1	.	1	1	.	.	.	.	.	.	.	1
uce-163	.	.	.	1	1	1	.	.	.	1	.	1	.	.	.	1	.	1	.	1	1	.	1	1	.	.	.	.	.	.	.	.	1	.	.	.	.	1	.	.	.	.	.	.	.	.	.	.	.
uce-160	.	.	.	1	.	1	.	1	1	1	1	1	1	1	1	1	1	1	.	1	1	1	1	.	.	.	.	.	.	.	.	.	.	.	.	.	.	.	.	.	.	.	.	.	.	.	.	.	.
uce-161	.	.	1	1	.	.	.	.	.	.	.	.	.	.	.	.	.	.	.	.	.	.	1	.	.	.	.	.	.	.	.	.	.	1	.	.	.	.	.	.	.	.	.	.	.	.	.	.	.
uce-166	.	.	.	1	.	.	.	.	.	.	.	.	.	.	.	.	.	.	.	.	.	.	.	.	.	.	.	1	.	.	.	.	.	.	.	.	.	.	.	.	.	.	.	.	.	.	.	.	.
uce-167	1	1	1	1	.	1	1	1	1	1	1	.	1	1	1	1	1	1	1	1	1	1	1	1	.	1	.	1	1	1	.	1	1	.	1	1	1	1	.	1	1	1	1	1	1	1	1	1	1
uce-164	.	.	1	1	.	.	.	.	.	.	.	.	.	.	.	.	.	.	.	.	.	.	.	.	.	.	.	.	.	.	.	.	.	.	.	.	.	.	.	.	.	.	.	.	.	.	.	.	.
uce-165	.	1	1	.	.	.	.	.	.	1	1	.	.	.	.	.	.	.	.	.	.	.	.	1	.	1	.	.	1	1	1	.	.	1	1	1	1	1	.	.	.	1	1	1	.	1	1	1	1
uce-168	.	.	.	1	.	.	.	.	.	.	.	.	.	.	.	.	.	.	.	.	.	.	.	.	.	.	1	1	.	.	.	.	.	.	.	.	.	.	.	.	.	.	.	.	.	1	.	.	.
uce-169	.	.	1	.	.	1	1	1	.	1	1	.	1	1	.	.	1	.	1	1	1	.	.	.	.	.	.	.	.	.	.	.	.	.	.	.	.	1	1	.	.	.	.	.	.	.	.	.	.
uce-519	.	1	1	1	1	1	.	1	1	1	1	1	1	1	.	1	1	1	1	1	1	1	1	.	1	1	.	.	.	.	.	.	.	1	.	1	.	.	.	1	.	.	.	.	.	.	.	.	.
uce-765	.	1	1	1	1	1	.	1	1	1	1	1	1	1	1	1	1	1	.	1	1	1	1	.	.	.	1	.	.	.	.	1	.	1	1	.	.	1	1	1	1	1	.	1	.	1	.	.	.
uce-609	1	.	1	.	.	.	.	.	1	.	.	.	.	.	.	.	.	.	1	.	.	.	1	.	.	1	.	.	.	1	.	.	1	1	.	.	.	.	.	.	.	1	.	.	.	1	.	.	.
uce-608	.	.	.	.	.	.	.	.	.	.	.	.	.	.	.	.	.	.	.	.	.	.	.	.	.	.	.	.	.	.	.	.	.	.	.	.	.	.	.	.	.	.	.	.	.	.	.	.	.
uce-760	.	1	1	1	.	1	1	1	1	1	1	1	1	1	1	1	1	1	1	1	1	1	1	1	.	1	1	1	1	1	1	1	.	1	.	.	1	1	1	1	1	1	1	1	1	1	1	1	1
uce-761	1	1	.	1	1	1	1	1	1	1	1	1	1	.	1	1	1	1	.	1	1	1	.	1	1	1	.	1	1	1	1	1	1	.	1	1	1	1	1	1	1	.	1	1	1	1	1	1	1
uce-762	.	.	1	1	.	.	.	.	.	.	.	.	.	.	1	.	.	.	.	.	.	.	.	.	.	1	.	1	.	.	.	.	.	1	.	.	.	.	.	.	.	.	.	.	.	.	.	.	.
uce-763	.	.	1	.	.	.	.	.	.	1	.	.	.	.	.	.	.	.	.	.	.	.	.	.	.	.	.	1	.	.	.	.	.	.	.	.	.	.	.	.	.	.	.	.	.	.	.	.	.
uce-603	.	1	.	1	1	1	.	1	.	.	1	.	.	.	.	1	1	1	1	.	1	1	.	1	.	1	1	.	1	1	1	1	1	.	.	.	.	.	1	1	1	1	1	1	.	1	1	1	1
uce-602	.	.	.	.	.	.	.	.	.	.	.	.	.	.	.	.	.	.	.	.	.	.	.	.	.	.	.	.	.	.	.	.	.	.	.	.	.	.	.	.	.	.	.	.	.	.	.	.	.
uce-601	.	1	1	1	.	1	1	1	1	.	1	1	1	.	1	1	1	1	1	1	1	1	1	.	1	.	1	1	.	.	.	.	.	1	.	1	.	.	1	.	.	.	.	.	.	.	.	.	.
uce-600	.	.	.	1	.	.	1	.	1	1	1	.	1	1	1	.	.	.	.	.	.	.	.	1	.	1	1	.	1	1	1	1	1	1	1	.	1	1	1	1	1	1	1	1	1	1	1	1	1
uce-607	1	1	1	1	1	1	1	1	1	1	1	1	1	1	1	1	1	1	1	1	1	1	1	.	.	1	1	.	.	.	.	.	.	.	.	1	.	1	1	1	.	.	.	.	.	.	.	.	.
uce-606	.	.	1	1	.	.	.	.	.	.	.	.	.	1	.	.	.	.	.	1	.	.	.	.	.	.	.	.	.	.	.	.	.	1	.	.	.	.	.	.	.	.	.	.	.	.	.	.	.
uce-605	.	.	.	.	.	.	.	.	.	.	.	.	.	.	.	.	.	.	.	.	.	.	.	.	.	.	.	.	.	.	.	.	.	.	.	.	.	1	.	.	.	.	.	.	.	.	.	.	.
uce-604	.	.	1	.	.	.	.	.	.	1	.	.	1	.	1	1	.	1	.	.	.	1	1	.	.	.	.	.	.	.	.	.	.	.	.	.	.	.	.	.	.	.	.	.	.	.	.	.	.
uce-805	.	.	.	.	.	.	.	.	.	.	.	.	.	.	.	.	.	.	.	.	.	.	.	.	.	.	.	.	.	.	.	.	.	.	.	.	.	.	.	.	.	.	.	.	.	.	.	.	.
uce-804	.	1	1	1	.	1	1	1	1	.	.	1	1	1	1	1	.	1	.	1	1	1	1	.	1	1	.	1	.	.	.	.	1	1	.	1	.	1	.	1	.	.	1	.	.	.	.	.	.
uce-807	.	1	1	.	.	.	.	.	.	1	.	.	.	.	.	.	.	.	.	.	.	.	.	.	.	.	.	.	.	.	.	.	.	.	.	.	.	.	.	.	.	.	.	.	.	.	.	.	.
uce-806	.	.	.	.	.	.	.	.	.	.	.	.	.	.	.	.	.	.	.	.	.	.	.	.	.	.	.	.	.	.	.	.	.	.	.	.	.	.	.	.	.	.	.	.	.	.	.	.	.
uce-801	.	.	1	.	.	.	.	.	.	.	.	.	.	.	.	.	1	.	.	1	.	.	.	.	.	.	.	.	.	.	.	.	.	1	.	.	.	1	.	1	.	.	.	.	.	.	.	.	.
uce-800	.	1	1	1	.	1	1	1	1	1	1	1	1	1	1	1	1	1	1	1	1	1	1	.	.	.	.	.	.	.	.	.	.	1	.	1	.	1	.	1	.	.	.	.	.	.	.	.	.
uce-803	.	1	.	1	.	1	1	1	.	1	1	1	1	.	1	1	1	1	.	.	1	1	1	.	.	.	.	.	.	.	.	.	.	1	.	.	.	1	.	.	.	.	.	.	.	.	.	.	.
uce-802	.	.	1	.	.	.	.	.	.	.	.	.	.	.	.	.	.	.	.	.	.	.	.	.	.	.	.	.	.	.	.	.	.	.	.	.	.	.	.	.	.	.	.	.	.	.	.	.	.
uce-809	.	.	.	.	.	.	.	.	.	.	.	.	.	.	.	.	.	.	.	.	.	.	.	.	.	.	.	.	.	.	.	.	.	.	.	.	.	.	.	.	.	.	.	.	.	.	.	.	.
uce-808	.	.	.	.	.	.	.	.	.	.	.	.	.	.	.	.	.	.	.	.	.	.	.	.	.	.	.	.	.	.	.	.	.	.	.	.	.	.	.	.	.	.	.	.	.	.	.	.	.
uce-798	1	1	.	1	.	1	1	1	1	1	1	1	1	1	.	1	1	1	1	1	1	1	1	.	1	1	1	.	.	1	1	1	1	1	.	1	1	1	1	1	.	1	.	.	1	1	.	.	.
uce-388	.	.	.	.	.	.	.	.	.	.	.	.	.	.	.	.	.	.	.	.	.	.	.	.	.	.	.	.	.	.	.	.	.	.	.	.	.	.	.	.	.	.	.	.	.	.	.	.	.
uce-389	.	.	.	.	.	.	.	.	.	.	.	.	.	.	.	.	.	.	.	.	.	.	.	.	.	.	.	.	.	.	.	.	.	.	.	.	.	.	.	.	.	.	.	.	.	.	.	.	.
uce-117	.	.	.	.	.	.	.	.	.	.	1	.	.	.	.	1	.	1	.	.	.	1	.	.	.	.	.	.	.	.	.	.	.	.	.	.	.	1	.	.	.	.	.	.	.	.	.	.	.
uce-116	.	.	1	.	.	.	.	.	.	.	.	.	.	.	.	.	.	.	.	.	.	.	.	.	.	.	.	.	.	.	.	.	.	1	.	.	.	.	.	.	.	.	.	.	.	.	.	.	.
uce-115	1	1	1	1	1	1	.	1	1	1	1	1	1	1	1	1	1	.	.	1	1	1	1	.	1	.	.	1	1	.	.	1	1	.	.	.	.	.	.	1	.	.	.	.	.	.	1	1	.
uce-114	.	.	.	1	.	.	.	.	.	.	.	.	.	.	.	.	.	.	.	.	.	.	.	1	.	1	.	.	.	.	.	.	.	1	.	.	.	.	.	.	1	.	.	1	.	1	1	1	.
uce-113	1	1	.	1	1	1	.	1	1	1	1	1	1	.	1	1	1	1	1	.	1	1	1	1	.	1	.	.	1	1	.	1	1	1	1	1	1	1	.	1	1	1	1	1	1	1	1	1	1
uce-112	.	.	1	.	.	.	.	.	.	.	.	.	.	.	.	.	.	.	.	.	.	.	.	.	.	1	.	.	.	.	.	.	.	1	.	.	.	.	.	.	.	.	.	.	.	.	.	.	.
uce-111	.	1	1	1	.	1	1	1	1	1	1	1	1	1	1	1	1	1	1	1	1	1	1	.	.	1	.	.	.	.	.	.	.	1	.	1	.	1	.	1	.	.	.	.	.	.	.	.	.
uce-110	.	.	1	1	.	.	.	.	.	.	.	.	.	.	.	.	.	.	.	.	.	.	.	.	.	.	.	.	.	.	.	.	.	.	.	.	.	.	.	.	.	.	.	.	.	.	.	.	.
uce-640	.	.	.	.	.	.	.	.	.	.	.	.	.	.	.	.	.	.	.	.	.	.	.	.	.	.	.	1	.	.	.	.	.	.	.	.	.	.	.	.	.	.	.	.	.	.	.	.	.
uce-119	.	.	.	1	.	1	1	1	1	.	1	.	1	1	.	.	.	1	1	1	1	1	1	.	.	1	.	.	.	.	.	.	1	1	.	.	.	.	.	.	.	.	.	.	.	.	.	.	.
uce-118	.	.	1	1	.	.	.	.	.	.	.	1	1	.	.	.	.	.	.	.	.	.	.	1	.	1	.	1	1	1	1	1	.	1	1	.	1	.	.	.	.	1	1	1	1	1	.	.	.
uce-962	.	.	1	1	1	1	1	1	1	1	1	1	1	1	1	1	1	1	1	1	1	.	1	.	.	1	.	1	.	.	.	.	.	1	.	.	.	.	1	1	.	.	.	.	.	.	.	.	.
uce-990	1	1	.	1	1	1	1	1	1	1	1	1	1	.	1	1	1	1	.	1	1	1	1	1	.	1	1	.	1	1	1	1	1	1	1	1	1	1	1	1	1	1	1	1	1	1	1	1	1
uce-380	.	.	.	1	.	.	.	.	.	.	.	.	.	.	.	.	.	.	.	.	.	.	.	.	.	.	.	.	.	.	.	.	.	.	.	.	.	.	.	.	.	.	.	.	.	.	.	.	.
uce-963	.	.	1	1	.	.	.	.	.	.	.	.	.	.	.	.	.	.	.	.	.	.	.	.	.	1	.	1	.	.	.	.	1	1	.	.	.	.	.	.	.	.	.	.	.	.	.	.	.
uce-381	.	.	.	.	1	1	1	1	1	1	1	.	.	1	1	1	1	1	1	1	1	1	1	.	.	.	.	.	.	.	.	.	.	.	.	1	.	.	.	.	.	.	.	.	.	.	.	.	.
uce-960	.	.	1	1	.	.	.	.	.	.	.	.	.	.	.	.	.	.	.	.	.	.	.	.	.	1	.	1	.	.	.	.	.	1	.	.	.	.	.	.	.	.	.	.	.	.	.	.	.
[truncated: 13 more columns]

## Sheet: 100% matrix
Number of sequences (=number of taxa) recovered for each loci presented in the total matrix and respective sequence length
loci	# sequences	sequence length
uce103	3	659
uce1030	3	1486
uce1036	3	2548
uce1042	3	741
uce110	3	621
uce112	3	2569
uce116	3	339
uce156	3	1859
uce179	3	719
uce187	3	567
uce198	3	1334
uce244	3	851
uce246	3	691
uce276	3	652
uce302	3	547
uce306	3	1082
uce308	3	642
uce318	3	587
uce341	3	761
uce353	3	417
uce407	3	1083
uce423	3	511
uce427	3	847
uce430	3	760
uce432	3	495
uce434	3	740
uce441	3	418
uce449	3	628
uce460	3	848
uce469	3	409
uce476	3	987
uce49	3	751
uce510	3	787
uce53	3	863
uce531	3	843
uce556	3	948
uce566	3	754
uce59	3	557
uce614	3	1536
uce619	3	1552
uce626	3	3669
uce716	3	902
uce718	3	403
uce721	3	326
uce733	3	580
uce740	3	601
uce745	3	921
uce747	3	1250
uce751	3	684
uce753	3	437
uce76	3	990
uce782	3	597
uce791	3	539
uce797	3	519
uce853	3	648
uce863	3	1024
uce890	3	486
uce924	3	698
uce945	3	608
uce970	3	815
uce972	3	530
uce102	4	445
uce104	4	726
uce1058	4	481
uce161	4	769
uce172	4	941
uce191	4	374
uce215	4	545
uce225	4	596
uce242	4	526
uce255	4	1189
uce267	4	1045
uce275	4	1050
uce321	4	1032
uce357	4	474
uce464	4	863
uce475	4	744
uce52	4	1013
uce533	4	443
uce557	4	741
uce565	4	507
uce623	4	574
uce673	4	731
uce693	4	545
uce699	4	235
uce70	4	524
uce735	4	2067
uce810	4	370
uce839	4	562
uce852	4	965
uce865	4	675
uce893	4	261
uce928	4	286
uce929	4	498
uce93	4	239
uce931	4	313
uce984	4	897
uce995	4	953
uce1000	5	1153
uce1012	5	895
uce1033	5	652
uce1043	5	1248
uce117	5	1065
uce134	5	496
uce136	5	722
uce147	5	600
uce164	5	932
uce168	5	540
uce210	5	701
uce241	5	1203
uce253	5	691
uce27	5	530
uce277	5	1503
uce31	5	1056
3uce362	5	1867
uce366	5	590
uce396	5	474
uce403	5	1803
uce411	5	2987
uce417	5	460
uce419	5	977
uce440	5	843
uce454	5	1072
uce540	5	699
uce544	5	626
uce559	5	1354
uce582	5	950
uce596	5	759
uce633	5	687
uce634	5	887
uce642	5	621
uce661	5	827
uce682	5	321
uce697	5	1166
uce704	5	790
uce736	5	1630
uce763	5	655
uce846	5	448
uce849	5	920
uce869	5	697
uce882	5	2199
uce933	5	932
uce955	5	791
uce988	5	615
uce1003	6	747
uce141	6	552
uce150	6	571
uce17	6	1163
uce175	6	389
uce190	6	989
uce204	6	1044
uce240	6	633
uce303	6	738
uce325	6	2456
uce361	6	10337
uce382	6	795
uce406	6	1454
uce41	6	227
uce498	6	1159
uce505	6	572
uce538	6	407
uce590	6	507
uce60	6	516
uce622	6	1724
uce660	6	985
uce688	6	1888
uce692	6	868
uce703	6	184
uce726	6	777
uce738	6	476
uce762	6	467
uce775	6	561
uce807	6	2224
uce818	6	1041
uce859	6	697
uce902	6	657
uce1029	7	546
uce186	7	603
uce211	7	867
uce250	7	538
uce285	7	955
uce292	7	803
uce340	7	465
uce364	7	932
uce377	7	1202
uce398	7	451
uce446	7	540
uce488	7	975
uce563	7	805
uce573	7	1449
uce576	7	539
uce597	7	888
uce644	7	1675
uce646	7	751
uce779	7	520
uce801	7	583
uce82	7	639
uce838	7	748
uce899	7	595
uce100	8	792
uce1048	8	1974
uce109	8	569
uce153	8	760
uce194	8	1848
uce212	8	655
uce228	8	639
uce309	8	1056
uce331	8	499
uce379	8	710
uce459	8	1337
uce587	8	593
uce606	8	995
uce65	8	1060
uce83	8	309
uce842	8	691
uce877	8	918
uce887	8	876
uce898	8	1251
uce903	8	410
uce96	8	907
uce963	8	592
uce10	9	167
uce1005	9	860
uce1006	9	612
uce1057	9	770
uce229	9	675
uce23	9	1190
uce262	9	620
uce287	9	1335
uce349	9	574
uce390	9	584
uce418	9	779
uce51	9	397
uce528	9	848
uce562	9	733
uce588	9	2287
uce604	9	542
uce62	9	1132
uce702	9	724
uce773	9	3142
uce78	9	479
uce913	9	680
uce991	9	698
uce11	10	647
uce122	10	296
uce185	10	758
uce238	10	932
uce37	10	675
uce372	10	1678
uce373	10	401
uce481	10	376
uce534	10	270
uce574	10	894
uce593	10	557
uce656	10	309
uce669	10	752
uce691	10	653
uce823	10	712
uce835	10	591
uce856	10	519
uce870	10	392
uce907	10	520
uce937	10	463
uce960	10	581
uce973	10	575
uce992	10	819
uce1009	11	743
uce1026	11	555
uce1034	11	1305
uce114	11	1331
uce18	11	556
uce223	11	538
uce272	11	893
uce274	11	868
uce330	11	620
uce458	11	420
uce506	11	596
uce555	11	562
uce56	11	811
uce595	11	850
uce637	11	674
uce814	11	720
uce843	11	676
uce935	11	1080
uce983	11	2122
uce101	12	1826
uce1037	12	1917
uce183	12	554
uce339	12	571
uce38	12	573
uce384	12	618
uce409	12	536
uce471	12	1185
uce48	12	1022
uce485	12	548
uce554	12	422
uce687	12	614
uce759	12	945
uce875	12	1400
uce876	12	779
uce879	12	906
uce234	13	667
uce369	13	717
uce598	13	754
uce609	13	498
uce64	13	835
uce652	13	634
uce71	13	1441
uce710	13	2046
uce757	13	1670
uce770	13	1239
uce909	13	989
uce911	13	537
uce1054	14	536
uce169	14	2917
uce327	14	621
uce352	14	786
uce358	14	714
uce467	14	804
uce650	14	704
uce717	14	753
uce75	14	918
uce824	14	693
uce910	14	1644
uce135	15	405
uce184	15	770
uce252	15	1339
uce436	15	1701
uce552	15	633
uce611	15	699
uce639	15	726
uce666	15	598
uce837	15	480
uce994	15	1160
uce271	16	1096
uce320	16	1225
uce344	16	793
uce410	16	571
uce578	16	344
uce648	16	1437
uce674	16	760
uce749	16	928
uce891	16	1727
uce900	16	1797
uce908	16	1720
uce1035	17	679
uce138	17	1964
uce146	17	1015
uce163	17	565
uce351	17	654
uce383	17	610
uce414	17	1701
uce558	17	1033
uce662	17	585
uce73	17	1256
uce785	17	880
uce895	17	600
uce943	17	1858
uce944	17	459
uce151	18	470
uce154	18	1501
uce160	18	488
uce324	18	1574
uce638	18	748
uce767	18	960
uce769	18	525
uce89	18	1771
uce926	18	705
uce959	18	2633
uce1028	19	2543
uce224	19	637
uce428	19	2086
uce435	19	984
uce50	19	678
uce621	19	526
uce696	19	216
uce743	19	1851
uce815	19	754
uce880	19	680
uce119	20	1151
uce124	20	1240
uce128	20	734
uce13	20	874
uce137	20	2343
uce22	20	3504
uce260	20	885
uce261	20	1294
uce268	20	3323
uce279	20	1974
uce402	20	1275
uce444	20	920
uce468	20	2102
uce548	20	1201
uce553	20	835
uce690	20	547
uce723	20	793
uce742	20	704
uce766	20	888
uce820	20	975
uce9	20	874
uce975	20	2864
uce30	21	460
uce381	21	2572
uce522	21	1020
uce636	21	489
uce803	21	2445
uce90	21	893
uce981	21	769
uce1059	22	784
uce118	22	466
uce173	22	1278
uce178	22	867
uce188	22	999
uce3	22	486
uce507	22	750
uce620	22	660
uce771	22	967
uce967	22	749
uce993	22	1668
uce1011	23	728
uce14	23	2109
uce199	23	558
uce233	23	1382
uce236	23	490
uce259	23	764
uce288	23	499
uce294	23	2494
uce399	23	929
uce546	23	1255
uce63	23	668
uce649	23	1006
uce670	23	859
uce68	23	2879
uce712	23	787
uce833	23	1006
uce864	23	2611
uce892	23	535
uce1061	24	2142
uce213	24	645
uce345	24	1446
uce394	24	573
uce610	24	1480
uce730	24	2475
uce855	24	930
uce86	24	520
uce165	25	3773
uce220	25	982
uce235	25	485
uce278	25	788
uce280	25	3188
uce514	25	722
uce524	25	948
uce564	25	2451
uce69	25	954
uce816	25	1788
uce980	25	1369
uce1024	26	1509
uce291	26	712
uce300	26	1618
uce35	26	1100
uce517	26	1957
uce551	26	736
uce61	26	581
uce676	26	1472
uce8	26	550
uce861	26	820
uce98	26	1034
uce1007	27	627
uce226	27	674
uce29	27	1266
uce789	27	509
uce866	27	1050
uce885	27	599
uce896	27	1007
uce904	27	992
uce954	27	539
uce1018	28	632
uce149	28	620
uce332	28	756
uce395	28	810
uce416	28	740
uce526	28	2047
uce527	28	1109
uce585	28	952
uce675	28	913
uce728	28	755
uce776	28	1759
uce822	28	749
uce938	28	1335
uce941	28	831
uce962	28	1601
uce966	28	934
uce1056	29	1371
uce111	29	5574
uce143	29	816
uce200	29	608
uce512	29	912
uce701	29	773
uce783	29	1030
uce845	29	747
uce94	29	775
uce940	29	1739
uce1032	30	1775
uce214	30	2044
uce217	30	880
uce286	30	1321
uce289	30	1221
uce387	30	848
uce707	30	661
uce974	30	1111
uce1025	31	1237
uce1038	31	895
uce115	31	1832
uce144	31	2085
uce162	31	941
uce368	31	961
uce413	31	1085
uce645	31	1000
uce79	31	1828
uce800	31	1060
uce858	31	1353
uce105	32	781
uce203	32	1792
uce326	32	881
uce360	32	732
uce378	32	435
uce508	32	970
uce519	32	943
uce549	32	774
uce601	32	1912
uce741	32	541
uce792	32	431
uce793	32	781
uce804	32	947
uce857	32	1711
uce883	32	1586
uce934	32	1134
uce1008	33	800
uce1051	33	333
uce209	33	1795
uce237	33	2316
uce273	33	1018
uce504	33	722
uce513	33	2018
uce572	33	884
uce720	33	740
uce727	33	1200
uce787	33	922
uce795	33	515
uce700	34	1245
uce739	34	1140
uce812	34	893
uce939	34	703
uce976	34	932
uce127	35	235
uce180	35	591
uce343	35	853
uce491	35	539
uce523	35	964
uce607	35	758
uce625	35	1543
uce97	35	961
uce270	36	867
uce32	36	948
uce375	36	779
uce516	36	651
uce539	36	1076
uce599	36	636
uce603	36	639
uce746	36	1576
uce750	36	623
uce765	36	1219
uce817	36	948
uce848	36	1344
uce672	37	2274
uce790	37	919
uce87	37	843
uce872	37	987
uce947	37	663
uce1015	38	842
uce132	38	474
uce20	38	1208
uce216	38	918
uce494	38	1009
uce881	38	795
uce906	38	827
uce1004	39	1143
uce365	39	880
uce393	39	1707
uce438	39	1630
uce731	39	1017
uce828	39	1016
uce977	39	572
uce15	40	1090
uce509	40	819
uce245	41	968
uce34	41	784
uce497	41	1293
uce600	41	878
uce641	41	1007
uce683	41	879
uce1041	42	849
uce658	42	998
uce794	42	3034
uce798	42	968
uce821	42	804
uce918	42	1116
uce264	43	911
uce442	43	1222
uce684	43	942
uce781	43	1893
uce88	43	695
uce894	43	769
uce1049	44	1862
uce126	44	2141
uce170	44	1066
uce312	44	1465
uce313	44	837
uce113	45	1185
uce130	45	1101
uce284	45	2253
uce295	45	845
uce493	45	1111
uce635	45	1736
uce653	45	669
uce654	45	732
uce784	45	685
uce155	46	629
uce257	46	723
uce40	46	701
uce47	46	995
uce978	46	1838
uce152	47	1377
uce21	47	3298
uce329	47	814
uce450	47	1029
uce591	47	768
uce624	47	883
uce748	47	1145
uce768	47	925
uce914	47	760
uce1047	48	647
uce297	48	746
uce299	48	467
uce342	48	710
uce350	48	2807
uce501	48	1059
uce80	48	929
uce948	48	1040
uce157	49	732
uce4	49	1832
uce44	49	551
uce532	49	798
uce655	49	1095
uce788	49	1474
uce91	49	735
uce915	49	4951
uce946	49	1603
uce1046	50	2402
uce167	50	4151
uce207	50	574
uce251	50	919
uce258	50	674
uce359	50	1334
uce376	50	926
uce412	50	1447
uce426	50	1261
uce503	50	779
uce761	50	760
uce919	50	758
uce964	50	1712
uce106	51	810
uce12	51	647
uce142	51	1456
uce205	51	763
uce218	51	463
uce221	51	1860
uce239	51	372
uce269	51	1014
uce437	51	1640
uce45	51	880
uce452	51	1219
uce724	51	914
uce754	51	1152
uce760	51	793
uce829	51	802
uce867	51	672
uce905	51	2015
uce969	51	1848
uce247	52	1038
uce474	52	1353
uce708	52	522
uce831	52	977
uce834	52	1556
uce873	52	820
uce985	52	1034
uce227	53	1113
uce323	53	1436
uce484	53	1041
uce651	53	1606
uce811	53	1241
uce830	53	1224
uce965	53	614
uce990	53	1008
uce583	54	1006
uce678	55	9205
uce987	56	1158

## Sheet: 75% matrix
Number of sequences (=number of taxa) recovered for each loci presented in the 75% matrix and respective sequence length
loci	# sequences	sequence length
uce653	45	669
uce784	45	685
uce654	45	732
uce295	45	845
uce130	45	1101
uce493	45	1111
uce113	45	1185
uce635	45	1736
uce284	45	2253
uce155	46	629
uce40	46	701
uce257	46	723
uce47	46	995
uce978	46	1838
uce914	47	760
uce591	47	768
uce329	47	814
uce624	47	883
uce768	47	925
uce450	47	1029
uce748	47	1145
uce152	47	1377
uce21	47	3298
uce299	48	467
uce1047	48	647
uce342	48	710
uce297	48	746
uce80	48	929
uce948	48	1040
uce501	48	1059
uce350	48	2807
uce44	49	551
uce157	49	732
uce91	49	735
uce532	49	798
uce655	49	1095
uce788	49	1474
uce946	49	1603
uce4	49	1832
uce915	49	4951
uce207	50	574
uce258	50	674
uce919	50	758
uce761	50	760
uce503	50	779
uce251	50	919
uce376	50	926
uce426	50	1261
uce359	50	1334
uce412	50	1447
uce964	50	1712
uce1046	50	2402
uce167	50	4151
uce239	51	372
uce218	51	463
uce12	51	647
uce867	51	672
uce205	51	763
uce760	51	793
uce829	51	802
uce106	51	810
uce45	51	880
uce724	51	914
uce269	51	1014
uce754	51	1152
uce452	51	1219
uce142	51	1456
uce437	51	1640
uce969	51	1848
uce221	51	1860
uce905	51	2015
uce708	52	522
uce873	52	820
uce831	52	977
uce985	52	1034
uce247	52	1038
uce474	52	1353
uce834	52	1556
uce965	53	614
uce990	53	1008
uce484	53	1041
uce227	53	1113
uce830	53	1224
uce811	53	1241
uce323	53	1436
uce651	53	1606
uce583	54	1006
uce678	55	9205
uce987	56	1158

## Sheet: models per loci
Models used in the phylogenetic analysis for the gene trees of each loci
GTR+G	GTR+G+I
uce-1059	uce-10
uce-11	uce-100
uce-236	uce-1000
uce-264	uce-1003
uce-427	uce-1004
uce-660	uce-1005
uce-116	uce-1006
uce-528	uce-1007
uce-539	uce-1008
uce-593	uce-1009
uce-814	uce-101
uce-122	uce-1011
uce-345	uce-1012
uce-416	uce-1015
uce-476	uce-1018
uce-619	uce-102
uce-716	uce-1024
uce-859	uce-1025
uce-876	uce-1026
uce-913	uce-1028
uce-928	uce-1029
uce-955	uce-1032
uce-977	uce-1033
uce-124	uce-1034
uce-205	uce-1035
uce-271	uce-1037
uce-428	uce-1038
uce-532	uce-104
uce-699	uce-1041
uce-126	uce-1043
uce-128	uce-1046
uce-183	uce-1047
uce-40	uce-1048
uce-498	uce-1049
uce-506	uce-105
uce-670	uce-1051
uce-749	uce-1054
uce-887	uce-1056
uce-963	uce-1057
uce-130	uce-1058
uce-278	uce-106
uce-552	uce-1061
uce-661	uce-109
uce-132	uce-111
uce-881	uce-113
uce-136	uce-114
uce-137	uce-115
uce-14	uce-117
uce-244	uce-118
uce-782	uce-119
uce-822	uce-12
uce-865	uce-127
uce-141	uce-13
uce-162	uce-134
uce-343	uce-135
uce-142	uce-138
uce-434	uce-143
uce-646	uce-144
uce-863	uce-147
uce-146	uce-149
uce-373	uce-15
uce-954	uce-150
uce-152	uce-151
uce-272	uce-157
uce-291	uce-160
uce-331	uce-161
uce-379	uce-163
uce-757	uce-164
uce-78	uce-165
uce-823	uce-167
uce-153	uce-168
uce-692	uce-169
uce-76	uce-17
uce-907	uce-170
uce-154	uce-172
uce-519	uce-175
uce-620	uce-178
uce-791	uce-180
uce-991	uce-184
uce-155	uce-185
uce-938	uce-186
uce-974	uce-188
uce-156	uce-190
uce-59	uce-191
uce-830	uce-194
uce-173	uce-199
uce-18	uce-20
uce-753	uce-200
uce-760	uce-203
uce-187	uce-204
uce-31	uce-207
uce-357	uce-21
uce-396	uce-210
uce-448	uce-211
uce-527	uce-212
uce-576	uce-214
uce-590	uce-216
uce-966	uce-217
uce-209	uce-218
uce-213	uce-22
uce-366	uce-220
uce-471	uce-221
uce-648	uce-223
uce-767	uce-224
uce-215	uce-225
uce-23	uce-226
uce-233	uce-227
uce-238	uce-228
uce-241	uce-229
uce-250	uce-234
uce-257	uce-235
uce-464	uce-237
uce-261	uce-239
uce-274	uce-240
uce-980	uce-242
uce-275	uce-245
uce-277	uce-247
uce-353	uce-251
uce-990	uce-252
uce-279	uce-253
uce-558	uce-255
uce-280	uce-258
uce-544	uce-259
uce-587	uce-260
uce-653	uce-262
uce-300	uce-267
uce-674	uce-268
uce-308	uce-27
uce-915	uce-270
uce-318	uce-273
uce-533	uce-284
uce-557	uce-285
uce-321	uce-286
uce-649	uce-287
uce-662	uce-288
uce-773	uce-289
uce-935	uce-29
uce-323	uce-292
uce-339	uce-294
uce-843	uce-295
uce-35	uce-297
uce-766	uce-299
uce-351	uce-3
uce-9	uce-30
uce-372	uce-303
uce-870	uce-309
uce-375	uce-312
uce-38	uce-313
uce-879	uce-32
uce-411	uce-320
uce-414	uce-324
uce-639	uce-325
uce-65	uce-326
uce-71	uce-327
uce-418	uce-329
uce-62	uce-330
uce-436	uce-332
uce-959	uce-34
uce-437	uce-340
uce-438	uce-342
uce-449	uce-344
uce-513	uce-349
uce-68	uce-350
uce-452	uce-352
uce-736	uce-358
uce-454	uce-359
uce-707	uce-360
uce-723	uce-361
uce-458	uce-362
uce-474	uce-364
uce-504	uce-365
uce-61	uce-368
uce-526	uce-369
uce-53	uce-37
uce-70	uce-376
uce-546	uce-377
uce-821	uce-378
uce-56	uce-381
uce-610	uce-382
uce-717	uce-383
uce-779	uce-384
uce-837	uce-387
uce-898	uce-390
uce-564	uce-393
uce-566	uce-394
uce-885	uce-395
uce-962	uce-398
uce-573	uce-399
uce-769	uce-4
uce-792	uce-402
uce-582	uce-403
uce-601	uce-406
uce-704	uce-409
uce-845	uce-41
uce-872	uce-410
uce-624	uce-412
uce-995	uce-413
uce-633	uce-417
uce-634	uce-419
uce-655	uce-426
uce-849	uce-435
uce-882	uce-44
uce-669	uce-440
uce-751	uce-442
uce-838	uce-444
uce-891	uce-446
uce-683	uce-45
uce-688	uce-450
uce-743	uce-459
uce-762	uce-467
uce-981	uce-468
uce-770	uce-47
uce-810	uce-475
uce-818	uce-48
uce-834	uce-481
uce-835	uce-484
uce-858	uce-485
uce-96	uce-488
	uce-491
	uce-493
	uce-494
	uce-497
	uce-50
	uce-501
	uce-503
	uce-505
	uce-507
	uce-508
	uce-509
	uce-51
	uce-512
	uce-514
	uce-516
	uce-517
	uce-52
	uce-522
	uce-523
	uce-524
	uce-534
	uce-538
	uce-540
	uce-548
	uce-549
	uce-551
	uce-553
	uce-554
	uce-555
	uce-559
	uce-562
	uce-563
	uce-565
	uce-572
	uce-574
	uce-578
	uce-583
	uce-585
	uce-588
	uce-591
	uce-595
	uce-596
	uce-597
	uce-598
	uce-599
	uce-60
	uce-600
	uce-603
	uce-604
	uce-606
	uce-607
	uce-609
	uce-611
	uce-621
	uce-622
	uce-623
	uce-625
	uce-63
	uce-635
	uce-636
	uce-637
	uce-638
	uce-64
	uce-641
	uce-642
	uce-644
	uce-645
	uce-650
	uce-651
	uce-652
	uce-654
	uce-656
	uce-658
	uce-666
	uce-672
	uce-673
	uce-675
	uce-676
	uce-678
	uce-682
	uce-684
	uce-687
	uce-69
	uce-690
	uce-691
	uce-693
	uce-696
	uce-697
	uce-700
	uce-701
	uce-702
	uce-703
	uce-708
	uce-710
	uce-712
	uce-720
	uce-724
	uce-726
	uce-727
	uce-728
	uce-73
	uce-730
	uce-731
	uce-735
	uce-738
	uce-739
	uce-741
	uce-742
	uce-746
	uce-748
	uce-75
	uce-750
	uce-754
	uce-759
	uce-761
	uce-763
	uce-765
	uce-768
	uce-771
	uce-775
	uce-776
	uce-781
	uce-783
	uce-784
	uce-785
	uce-787
	uce-788
	uce-789
	uce-79
	uce-790
	uce-793
	uce-794
	uce-795
	uce-798
	uce-8
	uce-80
	uce-800
	uce-801
	uce-803
	uce-804
	uce-807
	uce-811
	uce-812
	uce-815
	uce-816
	uce-817
	uce-82
	uce-820
	uce-824
	uce-828
	uce-829
	uce-83
	uce-831
	uce-833
	uce-839
	uce-842
	uce-846
	uce-848
	uce-852
	uce-855
	uce-856
	uce-857
	uce-86
	uce-861
	uce-864
	uce-866
	uce-867
	uce-869
	uce-87
	uce-873
	uce-875
	uce-877
	uce-88
	uce-880
	uce-883
	uce-89
	uce-892
	uce-893
	uce-894
	uce-895
	uce-896
	uce-899
	uce-90
	uce-900
	uce-902
	uce-903
	uce-904
	uce-905
	uce-906
	uce-908
	uce-909
	uce-91
	uce-910
	uce-911
	uce-914
	uce-918
	uce-919
	uce-926
	uce-929
	uce-93
	uce-931
	uce-933
	uce-934
	uce-937
	uce-939
	uce-94
	uce-940
	uce-941
	uce-943
	uce-944
	uce-946
	uce-947
	uce-948
	uce-960
	uce-964
	uce-965
	uce-967
	uce-969
	uce-97
	uce-973
	uce-975
	uce-976
	uce-978
	uce-98
	uce-983
	uce-984
	uce-985
	uce-987
	uce-988
	uce-992
	uce-993
	uce-994
